# Supplementary material for: Targeting dual-specificity tyrosine phosphorylation-regulated kinase 2 with a highly selective inhibitor for the treatment of prostate cancer
Source: Nat Commun. 2022 May 25;13:2903. doi: 10.1038/s41467-022-30581-4 (PMC9133015; doi:10.1038/s41467-022-30581-4)
Supplement: Supplementary file 4 — Supplementary Dataset 1 [file 41467_2022_30581_MOESM4_ESM.xlsx]

## Sheet: DMSO vs YK-2-69
Differentially expressed genes between YK-2-69 and DMSO (The negative binomial distribution test of DESeq2 software was used)
id	DU145-CON-1_count	DU145-CON-2_count	DU145-2-69-1_count	DU145-2-69-2_count	DU145-CON-1_fpkm	DU145-CON-2_fpkm	DU145-2-69-1_fpkm	DU145-2-69-2_fpkm	DU145-CON_mean	DU145-2-69_mean	log2(fc)	PValue	FDR	Symbol	Description	KEGG_A_class	KEGG_B_class	Pathway	K_ID	GO Component	GO Function	GO Process
ENSG00000198695	9521	9042	20044	21159	1166.61	1124.33	2402.09	2506.68	1145.47	2454.39	1.09942	2.40793e-156	3.20255e-152	MT-ND6	mitochondrially encoded NADH:ubiquinone oxidoreductase core subunit 6 [Source:HGNC Symbol;Acc:HGNC:7462]	Metabolism;Human Diseases;Human Diseases;Organismal Systems;Human Diseases;Organismal Systems;Metabolism	Global and overview maps;Neurodegenerative diseases;Neurodegenerative diseases;Environmental adaptation;Neurodegenerative diseases;Nervous system;Energy metabolism	ko01100//Metabolic pathways;ko05010//Alzheimer disease;ko05016//Huntington disease;ko04714//Thermogenesis;ko05012//Parkinson disease;ko04723//Retrograde endocannabinoid signaling;ko00190//Oxidative phosphorylation	K03884;K03884;K03884;K03884;K03884;K03884;K03884	GO:0005739//mitochondrion;GO:0005743//mitochondrial inner membrane;GO:0016020//membrane;GO:0016021//integral component of membrane;GO:0031966//mitochondrial membrane;GO:0070469//respiratory chain	GO:0008137//NADH dehydrogenase (ubiquinone) activity	GO:0006120//mitochondrial electron transport, NADH to ubiquinone;GO:0032981//mitochondrial respiratory chain complex I assembly;GO:0035094//response to nicotine;GO:0042220//response to cocaine;GO:0042542//response to hydrogen peroxide;GO:0055114//oxidation-reduction process
ENSG00000067082	5239	5233	2816	2809	80.79	81.7	40.63	40.6	81.245	40.615	-1.00027	1.6368e-85	3.10992e-82	KLF6	Kruppel like factor 6 [Source:HGNC Symbol;Acc:HGNC:2235]	-	-	-	-	GO:0000790//nuclear chromatin;GO:0001650//fibrillar center;GO:0005634//nucleus;GO:0005654//nucleoplasm;GO:0005730//nucleolus;GO:0005829//cytosol;GO:0043231//intracellular membrane-bounded organelle	GO:0000978//RNA polymerase II core promoter proximal region sequence-specific DNA binding;GO:0000981//RNA polymerase II transcription factor activity, sequence-specific DNA binding;GO:0001228//transcriptional activator activity, RNA polymerase II transcription regulatory region sequence-specific binding;GO:0003676//nucleic acid binding;GO:0003677//DNA binding;GO:0005515//protein binding;GO:004687…	GO:0006357//regulation of transcription from RNA polymerase II promoter;GO:0030183//B cell differentiation;GO:0045893//positive regulation of transcription, DNA-templated;GO:0045944//positive regulation of transcription from RNA polymerase II promoter
ENSG00000145632	3726	3461	1753	1867	86.03	81.1	39.59	41.68	83.565	40.635	-1.04018	2.45608e-65	3.62954e-62	PLK2	polo like kinase 2 [Source:HGNC Symbol;Acc:HGNC:19699]	Environmental Information Processing	Signal transduction	ko04068//FoxO signaling pathway	K08861	GO:0000785//chromatin;GO:0000922//spindle pole;GO:0005634//nucleus;GO:0005737//cytoplasm;GO:0005813//centrosome;GO:0005814//centriole;GO:0005829//cytosol;GO:0005856//cytoskeleton;GO:0030425//dendrite;GO:0042995//cell projection	GO:0000166//nucleotide binding;GO:0004672//protein kinase activity;GO:0004674//protein serine/threonine kinase activity;GO:0005515//protein binding;GO:0005524//ATP binding;GO:0016301//kinase activity;GO:0016740//transferase activity;GO:0043008//ATP-dependent protein binding;GO:0044877//macromolecular complex binding	GO:0000082//G1/S transition of mitotic cell cycle;GO:0000278//mitotic cell cycle;GO:0006468//protein phosphorylation;GO:0006977//DNA damage response, signal transduction by p53 class mediator resulting in cell cycle arrest;GO:0007052//mitotic spindle organization;GO:0007093//mitotic cell cycle checkpoint;GO:0007265//Ras protein signal transduction;GO:0007613//memory;GO:0010508//positive regulatio…
ENSG00000149591	948	905	236	230	35.98	36.57	8.55	8.8	36.275	8.675	-2.06404	5.77084e-59	6.97747e-56	TAGLN	transgelin [Source:HGNC Symbol;Acc:HGNC:11553]	-	-	-	-	GO:0005737//cytoplasm	GO:0003779//actin binding;GO:0005515//protein binding;GO:0051015//actin filament binding	GO:0007517//muscle organ development;GO:0030855//epithelial cell differentiation
ENSG00000138764	111	117	615	562	3.56	3.74	15.38	12.78	3.65	14.08	1.94768	3.9352e-37	1.63557e-34	CCNG2	cyclin G2 [Source:HGNC Symbol;Acc:HGNC:1593]	Environmental Information Processing;Cellular Processes	Signal transduction;Cell growth and death	ko04068//FoxO signaling pathway;ko04115//p53 signaling pathway	K10146;K10146	GO:0000307//cyclin-dependent protein kinase holoenzyme complex;GO:0005634//nucleus;GO:0005737//cytoplasm	GO:0004672//protein kinase activity;GO:0016538//cyclin-dependent protein serine/threonine kinase regulator activity;GO:0019901//protein kinase binding	GO:0000079//regulation of cyclin-dependent protein serine/threonine kinase activity;GO:0006468//protein phosphorylation;GO:0007049//cell cycle;GO:0044772//mitotic cell cycle phase transition;GO:0051301//cell division;GO:0051726//regulation of cell cycle
ENSG00000180573	253	210	956	827	10.17	8.47	37.61	32.15	9.32	34.88	1.904	1.18809e-36	4.78836e-34	H2AC6	H2A clustered histone 6 [Source:HGNC Symbol;Acc:HGNC:4733]	Human Diseases;Human Diseases;Cellular Processes	Immune diseases;Substance dependence;Cell growth and death	ko05322//Systemic lupus erythematosus;ko05034//Alcoholism;ko04217//Necroptosis	K11251;K11251;K11251	GO:0000786//nucleosome;GO:0000790//nuclear chromatin;GO:0005634//nucleus;GO:0005654//nucleoplasm;GO:0005694//chromosome;GO:0070062//extracellular exosome	GO:0003674//molecular_function;GO:0003677//DNA binding;GO:0046982//protein heterodimerization activity	GO:0006325//chromatin organization;GO:0006342//chromatin silencing;GO:0008285//negative regulation of cell proliferation
ENSG00000110104	1472	1388	618	741	51.16	48.95	21.01	24.9	50.055	22.955	-1.12471	1.58553e-30	3.69957e-28	CCDC86	coiled-coil domain containing 86 [Source:HGNC Symbol;Acc:HGNC:28359]	-	-	-	-	GO:0005634//nucleus;GO:0005654//nucleoplasm;GO:0005730//nucleolus	GO:0003723//RNA binding;GO:0005515//protein binding	GO:0016032//viral process
ENSG00000114796	177	196	771	655	3.68	4.16	13.83	7.65	3.92	10.74	1.45407	1.8563e-30	4.18455e-28	KLHL24	kelch like family member 24 [Source:HGNC Symbol;Acc:HGNC:25947]	-	-	-	-	GO:0005737//cytoplasm;GO:0005912//adherens junction;GO:0030054//cell junction;GO:0030057//desmosome;GO:0030424//axon;GO:0031463//Cul3-RING ubiquitin ligase complex;GO:0042995//cell projection;GO:0043204//perikaryon	GO:0005515//protein binding	GO:0016567//protein ubiquitination;GO:0045109//intermediate filament organization;GO:0051865//protein autoubiquitination;GO:2000312//regulation of kainate selective glutamate receptor activity
ENSG00000179041	986	967	432	439	36.88	36.7	15.8	15.87	36.79	15.835	-1.2162	8.82992e-30	1.80674e-27	RRS1	ribosome biogenesis regulator 1 homolog [Source:HGNC Symbol;Acc:HGNC:17083]	-	-	-	-	GO:0000794//condensed nuclear chromosome;GO:0001650//fibrillar center;GO:0005623//cell;GO:0005634//nucleus;GO:0005654//nucleoplasm;GO:0005730//nucleolus;GO:0005783//endoplasmic reticulum;GO:0030687//preribosome, large subunit precursor	GO:0003723//RNA binding;GO:0005515//protein binding;GO:0008097//5S rRNA binding	GO:0000027//ribosomal large subunit assembly;GO:0000055//ribosomal large subunit export from nucleus;GO:0000447//endonucleolytic cleavage in ITS1 to separate SSU-rRNA from 5.8S rRNA and LSU-rRNA from tricistronic rRNA transcript (SSU-rRNA, 5.8S rRNA, LSU-rRNA);GO:0002244//hematopoietic progenitor cell differentiation;GO:0007080//mitotic metaphase plate congression;GO:0042254//ribosome biogenesis;…
ENSG00000173801	667	704	1533	1577	15.13	15.2	31	32.03	15.165	31.515	1.05529	1.87007e-29	3.76848e-27	JUP	junction plakoglobin [Source:HGNC Symbol;Acc:HGNC:6207]	Human Diseases;Human Diseases;Human Diseases;Human Diseases;Human Diseases	Cancers;Cancers;Cancers;Cardiovascular diseases;Cancers	ko05200//Pathways in cancer;ko05202//Transcriptional misregulation in cancers;ko05226//Gastric cancer;ko05412//Arrhythmogenic right ventricular cardiomyopathy (ARVC);ko05221//Acute myeloid leukemia	K10056;K10056;K10056;K10056;K10056	GO:0001533//cornified envelope;GO:0005576//extracellular region;GO:0005623//cell;GO:0005634//nucleus;GO:0005737//cytoplasm;GO:0005829//cytosol;GO:0005856//cytoskeleton;GO:0005882//intermediate filament;GO:0005886//plasma membrane;GO:0005911//cell-cell junction;GO:0005912//adherens junction;GO:0005915//zonula adherens;GO:0005916//fascia adherens;GO:0005925//focal adhesion;GO:0009898//cytoplasmic s…	GO:0003713//transcription coactivator activity;GO:0005198//structural molecule activity;GO:0005515//protein binding;GO:0019901//protein kinase binding;GO:0019903//protein phosphatase binding;GO:0035257//nuclear hormone receptor binding;GO:0042803//protein homodimerization activity;GO:0044877//macromolecular complex binding;GO:0045294//alpha-catenin binding;GO:0045296//cadherin binding;GO:0050839/…	GO:0001954//positive regulation of cell-matrix adhesion;GO:0002159//desmosome assembly;GO:0007016//cytoskeletal anchoring at plasma membrane;GO:0007155//cell adhesion;GO:0016477//cell migration;GO:0031424//keratinization;GO:0034332//adherens junction organization;GO:0042127//regulation of cell proliferation;GO:0042307//positive regulation of protein import into nucleus;GO:0043312//neutrophil degr…
ENSG00000116649	1290	1243	540	656	66.27	65.48	27.03	33.07	65.875	30.05	-1.13237	6.30737e-28	1.13362e-25	SRM	spermidine synthase [Source:HGNC Symbol;Acc:HGNC:11296]	Metabolism;Metabolism;Metabolism;Metabolism	Global and overview maps;Metabolism of other amino acids;Amino acid metabolism;Amino acid metabolism	ko01100//Metabolic pathways;ko00480//Glutathione metabolism;ko00270//Cysteine and methionine metabolism;ko00330//Arginine and proline metabolism	K00797;K00797;K00797;K00797	GO:0005829//cytosol	GO:0003824//catalytic activity;GO:0004766//spermidine synthase activity;GO:0005515//protein binding;GO:0016740//transferase activity;GO:0042802//identical protein binding;GO:0042803//protein homodimerization activity	GO:0006595//polyamine metabolic process;GO:0006596//polyamine biosynthetic process;GO:0008295//spermidine biosynthetic process;GO:1990830//cellular response to leukemia inhibitory factor
ENSG00000149212	259	264	877	745	1.74	1.8	5.77	4.85	1.77	5.31	1.58496	1.96604e-26	2.90537e-24	SESN3	sestrin 3 [Source:HGNC Symbol;Acc:HGNC:23060]	Organismal Systems;Cellular Processes	Aging;Cell growth and death	ko04211//Longevity regulating pathway - mammal;ko04115//p53 signaling pathway	K10141;K10141	GO:0005634//nucleus;GO:0005737//cytoplasm;GO:0031932//TORC2 complex;GO:0061700//GATOR2 complex	GO:0005515//protein binding;GO:0016491//oxidoreductase activity;GO:0016684//oxidoreductase activity, acting on peroxide as acceptor;GO:0070728//leucine binding	GO:0016239//positive regulation of macroautophagy;GO:0032868//response to insulin;GO:0034198//cellular response to amino acid starvation;GO:0038203//TORC2 signaling;GO:0042149//cellular response to glucose starvation;GO:0042593//glucose homeostasis;GO:0046626//regulation of insulin receptor signaling pathway;GO:0051896//regulation of protein kinase B signaling;GO:0055114//oxidation-reduction proc…
ENSG00000261236	1019	1006	467	550	28.07	27.05	12.46	14.09	27.56	13.275	-1.05386	7.09157e-22	7.66812e-20	BOP1	BOP1 ribosomal biogenesis factor [Source:HGNC Symbol;Acc:HGNC:15519]	-	-	-	-	GO:0005634//nucleus;GO:0005654//nucleoplasm;GO:0005730//nucleolus;GO:0030687//preribosome, large subunit precursor;GO:0070545//PeBoW complex;GO:1990904//ribonucleoprotein complex	GO:0003723//RNA binding;GO:0005515//protein binding;GO:0043021//ribonucleoprotein complex binding	GO:0000027//ribosomal large subunit assembly;GO:0000448//cleavage in ITS2 between 5.8S rRNA and LSU-rRNA of tricistronic rRNA transcript (SSU-rRNA, 5.8S rRNA, LSU-rRNA);GO:0000463//maturation of LSU-rRNA from tricistronic rRNA transcript (SSU-rRNA, 5.8S rRNA, LSU-rRNA);GO:0000466//maturation of 5.8S rRNA from tricistronic rRNA transcript (SSU-rRNA, 5.8S rRNA, LSU-rRNA);GO:0006364//rRNA processing…
ENSG00000186480	683	693	1365	1472	17.44	18.03	34.36	37.86	17.735	36.11	1.0258	2.03897e-21	2.08602e-19	INSIG1	insulin induced gene 1 [Source:HGNC Symbol;Acc:HGNC:6083]	-	-	-	-	GO:0005783//endoplasmic reticulum;GO:0005789//endoplasmic reticulum membrane;GO:0016020//membrane;GO:0016021//integral component of membrane;GO:0032937//SREBP-SCAP-Insig complex	GO:0005515//protein binding	GO:0006629//lipid metabolic process;GO:0006641//triglyceride metabolic process;GO:0006695//cholesterol biosynthetic process;GO:0006991//response to sterol depletion;GO:0008202//steroid metabolic process;GO:0008203//cholesterol metabolic process;GO:0010894//negative regulation of steroid biosynthetic process;GO:0016126//sterol biosynthetic process;GO:0032933//SREBP signaling pathway;GO:0036315//ce…
ENSG00000184678	229	198	625	632	6.71	5.89	17.92	17.92	6.3	17.92	1.50815	4.3563e-21	4.38931e-19	H2BC21	H2B clustered histone 21 [Source:HGNC Symbol;Acc:HGNC:4760]	Human Diseases;Human Diseases;Human Diseases	Immune diseases;Cancers;Substance dependence	ko05322//Systemic lupus erythematosus;ko05203//Viral carcinogenesis;ko05034//Alcoholism	K11252;K11252;K11252	GO:0000786//nucleosome;GO:0005615//extracellular space;GO:0005634//nucleus;GO:0005654//nucleoplasm;GO:0005694//chromosome;GO:0005829//cytosol;GO:0070062//extracellular exosome	GO:0003677//DNA binding;GO:0046982//protein heterodimerization activity	GO:0002227//innate immune response in mucosa;GO:0006334//nucleosome assembly;GO:0019731//antibacterial humoral response;GO:0042742//defense response to bacterium;GO:0050830//defense response to Gram-positive bacterium
ENSG00000163346	342	311	843	802	7.75	7.16	20.73	19.93	7.455	20.33	1.44733	7.09428e-21	7.04133e-19	PBXIP1	PBX homeobox interacting protein 1 [Source:HGNC Symbol;Acc:HGNC:21199]	-	-	-	-	GO:0005634//nucleus;GO:0005737//cytoplasm;GO:0005829//cytosol;GO:0005856//cytoskeleton;GO:0005874//microtubule;GO:0016020//membrane	GO:0003714//transcription corepressor activity;GO:0005515//protein binding	GO:0007275//multicellular organism development;GO:0030154//cell differentiation;GO:0045892//negative regulation of transcription, DNA-templated;GO:2001106//regulation of Rho guanyl-nucleotide exchange factor activity
ENSG00000146674	378	424	127	132	10.24	11.87	3.58	3.45	11.055	3.515	-1.6531	3.66372e-20	3.45585e-18	IGFBP3	insulin like growth factor binding protein 3 [Source:HGNC Symbol;Acc:HGNC:5472]	Human Diseases;Cellular Processes;Organismal Systems;Cellular Processes	Cancers;Cell growth and death;Endocrine system;Cell growth and death	ko05202//Transcriptional misregulation in cancers;ko04218//Cellular senescence;ko04935//Growth hormone synthesis, secretion and action;ko04115//p53 signaling pathway	K10138;K10138;K10138;K10138	GO:0005576//extracellular region;GO:0005615//extracellular space;GO:0005634//nucleus;GO:0005788//endoplasmic reticulum lumen;GO:0016942//insulin-like growth factor binding protein complex;GO:0042567//insulin-like growth factor ternary complex	GO:0001968//fibronectin binding;GO:0005515//protein binding;GO:0005520//insulin-like growth factor binding;GO:0008160//protein tyrosine phosphatase activator activity;GO:0019838//growth factor binding;GO:0031994//insulin-like growth factor I binding;GO:0031995//insulin-like growth factor II binding;GO:0046872//metal ion binding	GO:0001558//regulation of cell growth;GO:0001649//osteoblast differentiation;GO:0001933//negative regulation of protein phosphorylation;GO:0006468//protein phosphorylation;GO:0006915//apoptotic process;GO:0008285//negative regulation of cell proliferation;GO:0009968//negative regulation of signal transduction;GO:0010906//regulation of glucose metabolic process;GO:0014912//negative regulation of s…
ENSG00000181026	744	732	328	376	16.03	15.97	6.72	7.61	16	7.165	-1.15903	2.26855e-19	1.9592e-17	AEN	apoptosis enhancing nuclease [Source:HGNC Symbol;Acc:HGNC:25722]	-	-	-	-	GO:0005634//nucleus;GO:0005654//nucleoplasm;GO:0005730//nucleolus;GO:0031965//nuclear membrane	GO:0003676//nucleic acid binding;GO:0004518//nuclease activity;GO:0004527//exonuclease activity;GO:0005515//protein binding;GO:0016787//hydrolase activity	GO:0000738//DNA catabolic process, exonucleolytic;GO:0006401//RNA catabolic process;GO:0006915//apoptotic process;GO:0006974//cellular response to DNA damage stimulus;GO:0010212//response to ionizing radiation;GO:0042771//intrinsic apoptotic signaling pathway in response to DNA damage by p53 class mediator;GO:0045071//negative regulation of viral genome replication;GO:0051607//defense response to…
ENSG00000163435	199	167	559	535	5.26	4.7	14.6	14.23	4.98	14.415	1.53335	9.31313e-19	7.59905e-17	ELF3	E74 like ETS transcription factor 3 [Source:HGNC Symbol;Acc:HGNC:3318]	-	-	-	-	GO:0000790//nuclear chromatin;GO:0005634//nucleus;GO:0005654//nucleoplasm;GO:0005737//cytoplasm;GO:0005794//Golgi apparatus;GO:0005829//cytosol	GO:0000978//RNA polymerase II core promoter proximal region sequence-specific DNA binding;GO:0000981//RNA polymerase II transcription factor activity, sequence-specific DNA binding;GO:0001228//transcriptional activator activity, RNA polymerase II transcription regulatory region sequence-specific binding;GO:0003677//DNA binding;GO:0003700//transcription factor activity, sequence-specific DNA bindi…	GO:0001824//blastocyst development;GO:0006355//regulation of transcription, DNA-templated;GO:0006357//regulation of transcription from RNA polymerase II promoter;GO:0006366//transcription from RNA polymerase II promoter;GO:0006954//inflammatory response;GO:0007275//multicellular organism development;GO:0008544//epidermis development;GO:0009653//anatomical structure morphogenesis;GO:0030154//cell …
ENSG00000150347	159	139	494	423	1.55	1.38	4.15	3.88	1.465	4.015	1.4545	3.21274e-16	2.11532e-14	ARID5B	AT-rich interaction domain 5B [Source:HGNC Symbol;Acc:HGNC:17362]	-	-	-	-	GO:0005634//nucleus;GO:0005654//nucleoplasm	GO:0000977//RNA polymerase II regulatory region sequence-specific DNA binding;GO:0001227//transcriptional repressor activity, RNA polymerase II transcription regulatory region sequence-specific binding;GO:0003677//DNA binding;GO:0003713//transcription coactivator activity;GO:0005515//protein binding;GO:0044212//transcription regulatory region DNA binding	GO:0000122//negative regulation of transcription from RNA polymerase II promoter;GO:0001822//kidney development;GO:0001889//liver development;GO:0006357//regulation of transcription from RNA polymerase II promoter;GO:0006807//nitrogen compound metabolic process;GO:0008584//male gonad development;GO:0008585//female gonad development;GO:0009791//post-embryonic development;GO:0010761//fibroblast mig…
ENSG00000117877	488	499	186	231	14	13.83	5.4	6.16	13.915	5.78	-1.2675	4.05949e-16	2.64663e-14	CD3EAP	CD3e molecule associated protein [Source:HGNC Symbol;Acc:HGNC:24219]	-	-	-	-	GO:0000120//RNA polymerase I transcription factor complex;GO:0001650//fibrillar center;GO:0005634//nucleus;GO:0005654//nucleoplasm;GO:0005694//chromosome;GO:0005730//nucleolus;GO:0005736//DNA-directed RNA polymerase I complex;GO:0005739//mitochondrion;GO:0005829//cytosol	GO:0003723//RNA binding;GO:0003899//DNA-directed RNA polymerase activity	GO:0006360//transcription from RNA polymerase I promoter;GO:0006361//transcription initiation from RNA polymerase I promoter;GO:0006362//transcription elongation from RNA polymerase I promoter;GO:0006363//termination of RNA polymerase I transcription;GO:0007169//transmembrane receptor protein tyrosine kinase signaling pathway;GO:0009303//rRNA transcription;GO:0042790//transcription of nuclear lar…
ENSG00000179431	645	646	308	344	17.25	17.53	8.05	8.89	17.39	8.47	-1.03782	9.53216e-16	5.92419e-14	FJX1	four-jointed box kinase 1 [Source:HGNC Symbol;Acc:HGNC:17166]	-	-	-	-	GO:0005576//extracellular region;GO:0005615//extracellular space	-	GO:0007267//cell-cell signaling;GO:0010842//retina layer formation
ENSG00000118898	206	204	504	568	2.12	2.13	5.07	5.65	2.125	5.36	1.33477	5.40328e-15	3.0711e-13	PPL	periplakin [Source:HGNC Symbol;Acc:HGNC:9273]	-	-	-	-	GO:0001533//cornified envelope;GO:0005634//nucleus;GO:0005737//cytoplasm;GO:0005739//mitochondrion;GO:0005829//cytosol;GO:0005856//cytoskeleton;GO:0005882//intermediate filament;GO:0005886//plasma membrane;GO:0016020//membrane;GO:0030054//cell junction;GO:0030057//desmosome;GO:0070062//extracellular exosome	GO:0005198//structural molecule activity;GO:0005200//structural constituent of cytoskeleton;GO:0005515//protein binding;GO:0045296//cadherin binding	GO:0009612//response to mechanical stimulus;GO:0031424//keratinization;GO:0042060//wound healing;GO:0045104//intermediate filament cytoskeleton organization;GO:0070268//cornification
ENSG00000008311	92	91	327	308	1.05	1.12	3.81	3.33	1.085	3.57	1.71823	1.46338e-14	7.97661e-13	AASS	aminoadipate-semialdehyde synthase [Source:HGNC Symbol;Acc:HGNC:17366]	Metabolism;Metabolism	Global and overview maps;Amino acid metabolism	ko01100//Metabolic pathways;ko00310//Lysine degradation	K14157;K14157	GO:0005737//cytoplasm;GO:0005739//mitochondrion;GO:0005759//mitochondrial matrix;GO:0043231//intracellular membrane-bounded organelle	GO:0003824//catalytic activity;GO:0016491//oxidoreductase activity;GO:0047130//saccharopine dehydrogenase (NADP+, L-lysine-forming) activity;GO:0047131//saccharopine dehydrogenase (NAD+, L-glutamate-forming) activity	GO:0006554//lysine catabolic process;GO:0008152//metabolic process;GO:0019477//L-lysine catabolic process;GO:0033512//L-lysine catabolic process to acetyl-CoA via saccharopine;GO:0055114//oxidation-reduction process
ENSG00000273590	54	47	285	202	2.95	2.65	19.88	13.74	2.8	16.81	2.58582	3.8422e-14	1.9579e-12	SMIM11B	small integral membrane protein 11B [Source:HGNC Symbol;Acc:HGNC:51846]	-	-	-	-	GO:0016020//membrane;GO:0016021//integral component of membrane	-	-
ENSG00000131127	313	350	784	702	1.7	2.23	4.14	4.83	1.965	4.485	1.19058	3.86333e-14	1.96116e-12	ZNF141	zinc finger protein 141 [Source:HGNC Symbol;Acc:HGNC:12926]	Human Diseases	Infectious diseases	ko05168//Herpes simplex infection	K09228	GO:0005634//nucleus	GO:0003676//nucleic acid binding;GO:0003677//DNA binding;GO:0046872//metal ion binding	GO:0006355//regulation of transcription, DNA-templated;GO:0006366//transcription from RNA polymerase II promoter;GO:0007275//multicellular organism development;GO:0009653//anatomical structure morphogenesis;GO:0035108//limb morphogenesis
ENSG00000148344	312	331	730	682	11.46	12.34	26.23	24.22	11.9	25.225	1.08389	8.94135e-14	4.30869e-12	PTGES	prostaglandin E synthase [Source:HGNC Symbol;Acc:HGNC:9599]	Metabolism;Metabolism	Global and overview maps;Lipid metabolism	ko01100//Metabolic pathways;ko00590//Arachidonic acid metabolism	K15729;K15729	GO:0005641//nuclear envelope lumen;GO:0005737//cytoplasm;GO:0005739//mitochondrion;GO:0005789//endoplasmic reticulum membrane;GO:0016020//membrane;GO:0016021//integral component of membrane;GO:0043231//intracellular membrane-bounded organelle;GO:0048471//perinuclear region of cytoplasm	GO:0004364//glutathione transferase activity;GO:0004667//prostaglandin-D synthase activity;GO:0016853//isomerase activity;GO:0043295//glutathione binding;GO:0050220//prostaglandin-E synthase activity	GO:0001516//prostaglandin biosynthetic process;GO:0002526//acute inflammatory response;GO:0002544//chronic inflammatory response;GO:0006629//lipid metabolic process;GO:0006631//fatty acid metabolic process;GO:0006633//fatty acid biosynthetic process;GO:0006693//prostaglandin metabolic process;GO:0006749//glutathione metabolic process;GO:0007165//signal transduction;GO:0008285//negative regulation…
ENSG00000105447	967	872	451	588	23.38	19.7	8.76	12.54	21.54	10.65	-1.01616	6.77029e-13	2.88605e-11	GRWD1	glutamate rich WD repeat containing 1 [Source:HGNC Symbol;Acc:HGNC:21270]	-	-	-	-	GO:0005634//nucleus;GO:0005654//nucleoplasm;GO:0005694//chromosome;GO:0005730//nucleolus;GO:0005829//cytosol;GO:0032991//macromolecular complex	GO:0003682//chromatin binding;GO:0003688//DNA replication origin binding;GO:0003723//RNA binding;GO:0005515//protein binding;GO:0042393//histone binding	GO:0006260//DNA replication;GO:0006334//nucleosome assembly;GO:0006337//nucleosome disassembly
ENSG00000175155	49	45	220	194	0.6	0.56	3.38	3.13	0.58	3.255	2.48853	1.30925e-12	5.40305e-11	YPEL2	yippee like 2 [Source:HGNC Symbol;Acc:HGNC:18326]	-	-	-	-	GO:0005634//nucleus;GO:0005730//nucleolus	GO:0046872//metal ion binding	-
ENSG00000074181	149	180	516	403	2	1.77	5.27	4.77	1.885	5.02	1.41312	1.54084e-12	6.24791e-11	NOTCH3	notch receptor 3 [Source:HGNC Symbol;Acc:HGNC:7883]	Human Diseases;Human Diseases;Human Diseases;Human Diseases;Environmental Information Processing;Organismal Systems;Human Diseases;Organismal Systems;Environmental Information Processing	Cancers;Infectious diseases;Cancers;Cancers;Signal transduction;Endocrine system;Drug resistance;Immune system;Signal transduction	ko05200//Pathways in cancer;ko05165//Human papillomavirus infection;ko05206//MicroRNAs in cancer;ko05224//Breast cancer;ko04371//Apelin signaling pathway;ko04919//Thyroid hormone signaling pathway;ko01522//Endocrine resistance;ko04658//Th1 and Th2 cell differentiation;ko04330//Notch signaling pathway	K20995;K20995;K20995;K20995;K20995;K20995;K20995;K20995;K20995	GO:0000139//Golgi membrane;GO:0005576//extracellular region;GO:0005634//nucleus;GO:0005654//nucleoplasm;GO:0005789//endoplasmic reticulum membrane;GO:0005829//cytosol;GO:0005886//plasma membrane;GO:0009986//cell surface;GO:0015629//actin cytoskeleton;GO:0016020//membrane;GO:0016021//integral component of membrane;GO:0043235//receptor complex	GO:0005509//calcium ion binding;GO:0005515//protein binding;GO:0019899//enzyme binding;GO:0038023//signaling receptor activity;GO:0042802//identical protein binding;GO:0045296//cadherin binding	GO:0000122//negative regulation of transcription from RNA polymerase II promoter;GO:0006355//regulation of transcription, DNA-templated;GO:0006367//transcription initiation from RNA polymerase II promoter;GO:0007219//Notch signaling pathway;GO:0007221//positive regulation of transcription of Notch receptor target;GO:0007275//multicellular organism development;GO:0030154//cell differentiation;GO:0…
ENSG00000179240	129	110	350	343	1.1	1.06	3.01	2.94	1.08	2.975	1.46186	2.81229e-12	1.10335e-10	GVQW3	GVQW motif containing 3 [Source:HGNC Symbol;Acc:HGNC:51239]	-	-	-	-	-	-	-
ENSG00000168016	152	148	420	378	2.28	0.93	3.59	3.33	1.605	3.46	1.1082	3.84839e-12	1.47503e-10	TRANK1	tetratricopeptide repeat and ankyrin repeat containing 1 [Source:HGNC Symbol;Acc:HGNC:29011]	-	-	-	-	-	GO:0005515//protein binding;GO:0005524//ATP binding	-
ENSG00000119711	109	148	388	365	1.94	2.5	5.62	5.9	2.22	5.76	1.37551	4.45218e-12	1.67745e-10	ALDH6A1	aldehyde dehydrogenase 6 family member A1 [Source:HGNC Symbol;Acc:HGNC:7179]	Metabolism;Metabolism;Metabolism;Metabolism;Metabolism;Metabolism	Global and overview maps;Global and overview maps;Carbohydrate metabolism;Amino acid metabolism;Carbohydrate metabolism;Metabolism of other amino acids	ko01100//Metabolic pathways;ko01200//Carbon metabolism;ko00562//Inositol phosphate metabolism;ko00280//Valine, leucine and isoleucine degradation;ko00640//Propanoate metabolism;ko00410//beta-Alanine metabolism	K00140;K00140;K00140;K00140;K00140;K00140	GO:0005654//nucleoplasm;GO:0005739//mitochondrion;GO:0005759//mitochondrial matrix	GO:0000062//fatty-acyl-CoA binding;GO:0003723//RNA binding;GO:0004491//methylmalonate-semialdehyde dehydrogenase (acylating) activity;GO:0016491//oxidoreductase activity;GO:0016620//oxidoreductase activity, acting on the aldehyde or oxo group of donors, NAD or NADP as acceptor;GO:0018478//malonate-semialdehyde dehydrogenase (acetylating) activity	GO:0006210//thymine catabolic process;GO:0006573//valine metabolic process;GO:0006574//valine catabolic process;GO:0009083//branched-chain amino acid catabolic process;GO:0019859//thymine metabolic process;GO:0050873//brown fat cell differentiation;GO:0055114//oxidation-reduction process
ENSG00000235173	462	482	226	253	12.47	12.85	5.89	6.21	12.66	6.05	-1.06527	6.9556e-12	2.54147e-10	HGH1	HGH1 homolog [Source:HGNC Symbol;Acc:HGNC:24161]	-	-	-	-	GO:0005575//cellular_component	GO:0003674//molecular_function	GO:0008150//biological_process
ENSG00000250722	44	39	190	168	1.37	1.25	6.11	5.07	1.31	5.59	2.09328	6.47779e-11	2.03195e-09	SELENOP	selenoprotein P [Source:HGNC Symbol;Acc:HGNC:10751]	-	-	-	-	GO:0005576//extracellular region;GO:0005615//extracellular space;GO:0016020//membrane;GO:0016021//integral component of membrane;GO:0031089//platelet dense granule lumen;GO:0070062//extracellular exosome	GO:0008430//selenium binding	GO:0001887//selenium compound metabolic process;GO:0002576//platelet degranulation;GO:0006979//response to oxidative stress;GO:0007420//brain development;GO:0007626//locomotory behavior;GO:0009791//post-embryonic development;GO:0010269//response to selenium ion;GO:0019953//sexual reproduction;GO:0040008//regulation of growth
ENSG00000266086	174	175	435	407	4.92	5.02	12.05	11.15	4.97	11.6	1.22281	6.67183e-11	2.08789e-09	AC015813.2	novel transcript	Human Diseases;Genetic Information Processing;Organismal Systems	Infectious diseases;Transcription;Immune system	ko05168//Herpes simplex infection;ko03040//Spliceosome;ko04657//IL-17 signaling pathway	K12890;K12890;K12890	-	-	-
ENSG00000136828	132	159	395	355	2	2.56	6.49	5.8	2.28	6.145	1.43038	2.17036e-10	6.33022e-09	RALGPS1	Ral GEF with PH domain and SH3 binding motif 1 [Source:HGNC Symbol;Acc:HGNC:16851]	-	-	-	-	GO:0005575//cellular_component;GO:0005737//cytoplasm;GO:0005886//plasma membrane;GO:0016020//membrane	GO:0005085//guanyl-nucleotide exchange factor activity;GO:0008321//Ral guanyl-nucleotide exchange factor activity	GO:0007264//small GTPase mediated signal transduction;GO:0032485//regulation of Ral protein signal transduction;GO:0035556//intracellular signal transduction
ENSG00000112796	148	127	399	324	3.43	3.1	8.98	7.54	3.265	8.26	1.33906	3.64437e-10	1.04462e-08	ENPP5	ectonucleotide pyrophosphatase/phosphodiesterase family member 5 [Source:HGNC Symbol;Acc:HGNC:13717]	-	-	-	-	GO:0005576//extracellular region;GO:0005886//plasma membrane;GO:0016020//membrane;GO:0016021//integral component of membrane	GO:0003824//catalytic activity;GO:0016787//hydrolase activity;GO:0046872//metal ion binding	GO:0007154//cell communication
ENSG00000104081	60	68	208	217	1.56	2.01	3.99	4.7	1.785	4.345	1.28343	1.11835e-09	2.91648e-08	BMF	Bcl2 modifying factor [Source:HGNC Symbol;Acc:HGNC:24132]	Human Diseases	Cancers	ko05206//MicroRNAs in cancer	K17460	GO:0001669//acrosomal vesicle;GO:0005741//mitochondrial outer membrane;GO:0005829//cytosol;GO:0005886//plasma membrane;GO:0016459//myosin complex	GO:0005515//protein binding	GO:0001844//protein insertion into mitochondrial membrane involved in apoptotic signaling pathway;GO:0006915//apoptotic process;GO:0010507//negative regulation of autophagy;GO:0031334//positive regulation of protein complex assembly;GO:0034644//cellular response to UV;GO:0043065//positive regulation of apoptotic process;GO:0043276//anoikis;GO:0090200//positive regulation of release of cytochrome …
ENSG00000162645	176	171	406	389	2.85	2.75	6.43	6.07	2.8	6.25	1.15843	1.68775e-09	4.26751e-08	GBP2	guanylate binding protein 2 [Source:HGNC Symbol;Acc:HGNC:4183]	Organismal Systems	Immune system	ko04621//NOD-like receptor signaling pathway	K20897	GO:0000139//Golgi membrane;GO:0005634//nucleus;GO:0005654//nucleoplasm;GO:0005737//cytoplasm;GO:0005794//Golgi apparatus;GO:0005829//cytosol;GO:0015629//actin cytoskeleton;GO:0016020//membrane;GO:0020005//symbiont-containing vacuole membrane;GO:0031410//cytoplasmic vesicle;GO:0048471//perinuclear region of cytoplasm	GO:0000166//nucleotide binding;GO:0003924//GTPase activity;GO:0005515//protein binding;GO:0005525//GTP binding;GO:0016787//hydrolase activity;GO:0042803//protein homodimerization activity	GO:0006955//immune response;GO:0034504//protein localization to nucleus;GO:0042832//defense response to protozoan;GO:0050830//defense response to Gram-positive bacterium;GO:0060333//interferon-gamma-mediated signaling pathway;GO:0060337//type I interferon signaling pathway;GO:0071346//cellular response to interferon-gamma;GO:0071347//cellular response to interleukin-1;GO:0071356//cellular respons…
ENSG00000180596	58	72	244	194	5.81	7.28	23.76	18.83	6.545	21.295	1.70205	2.05185e-09	5.11041e-08	H2BC4	H2B clustered histone 4 [Source:HGNC Symbol;Acc:HGNC:4757]	Human Diseases;Human Diseases;Human Diseases	Immune diseases;Cancers;Substance dependence	ko05322//Systemic lupus erythematosus;ko05203//Viral carcinogenesis;ko05034//Alcoholism	K11252;K11252;K11252	GO:0000786//nucleosome;GO:0005615//extracellular space;GO:0005634//nucleus;GO:0005654//nucleoplasm;GO:0005694//chromosome;GO:0005829//cytosol;GO:0070062//extracellular exosome	GO:0003677//DNA binding;GO:0005515//protein binding;GO:0042802//identical protein binding;GO:0046982//protein heterodimerization activity	GO:0002227//innate immune response in mucosa;GO:0006334//nucleosome assembly;GO:0016567//protein ubiquitination;GO:0019731//antibacterial humoral response;GO:0042742//defense response to bacterium;GO:0050830//defense response to Gram-positive bacterium
ENSG00000274810	41	31	161	146	0.34	0.26	1.37	1.17	0.3	1.27	2.08179	2.25628e-09	5.60219e-08	NPHP3-ACAD11	NPHP3-ACAD11 readthrough (NMD candidate) [Source:HGNC Symbol;Acc:HGNC:48351]	-	-	-	-	GO:0005871//kinesin complex	GO:0003777//microtubule motor activity;GO:0005515//protein binding	-
ENSG00000013441	281	242	573	512	10.1	8.79	20.66	18.13	9.445	19.395	1.03806	2.31737e-09	5.72882e-08	CLK1	CDC like kinase 1 [Source:HGNC Symbol;Acc:HGNC:2068]	Human Diseases	Infectious diseases	ko05134//Legionellosis	K23561	GO:0005634//nucleus;GO:0005737//cytoplasm	GO:0000166//nucleotide binding;GO:0004672//protein kinase activity;GO:0004674//protein serine/threonine kinase activity;GO:0004712//protein serine/threonine/tyrosine kinase activity;GO:0004713//protein tyrosine kinase activity;GO:0004715//non-membrane spanning protein tyrosine kinase activity;GO:0005515//protein binding;GO:0005524//ATP binding;GO:0016301//kinase activity;GO:0016740//transferase a…	GO:0006468//protein phosphorylation;GO:0016310//phosphorylation;GO:0018105//peptidyl-serine phosphorylation;GO:0018107//peptidyl-threonine phosphorylation;GO:0018108//peptidyl-tyrosine phosphorylation;GO:0043484//regulation of RNA splicing;GO:0046777//protein autophosphorylation
ENSG00000186951	123	113	310	297	0.89	1.29	2.55	1.85	1.09	2.2	1.01318	2.90662e-09	7.05439e-08	PPARA	peroxisome proliferator activated receptor alpha [Source:HGNC Symbol;Acc:HGNC:9232]	Environmental Information Processing;Human Diseases;Human Diseases;Human Diseases;Organismal Systems;Organismal Systems;Organismal Systems	Signal transduction;Endocrine and metabolic diseases;Infectious diseases;Endocrine and metabolic diseases;Endocrine system;Endocrine system;Endocrine system	ko04024//cAMP signaling pathway;ko04932//Non-alcoholic fatty liver disease (NAFLD);ko05160//Hepatitis C;ko04931//Insulin resistance;ko04922//Glucagon signaling pathway;ko03320//PPAR signaling pathway;ko04920//Adipocytokine signaling pathway	K07294;K07294;K07294;K07294;K07294;K07294;K07294	GO:0000790//nuclear chromatin;GO:0005634//nucleus;GO:0005654//nucleoplasm;GO:0090575//RNA polymerase II transcription factor complex	GO:0000976//transcription regulatory region sequence-specific DNA binding;GO:0000977//RNA polymerase II regulatory region sequence-specific DNA binding;GO:0000978//RNA polymerase II core promoter proximal region sequence-specific DNA binding;GO:0000981//RNA polymerase II transcription factor activity, sequence-specific DNA binding;GO:0001103//RNA polymerase II repressing transcription factor bind…	GO:0000122//negative regulation of transcription from RNA polymerase II promoter;GO:0001666//response to hypoxia;GO:0006355//regulation of transcription, DNA-templated;GO:0006367//transcription initiation from RNA polymerase II promoter;GO:0006629//lipid metabolic process;GO:0006631//fatty acid metabolic process;GO:0007275//multicellular organism development;GO:0007507//heart development;GO:00085…
ENSG00000107738	306	235	554	573	4.18	3.25	7.39	7.56	3.715	7.475	1.00871	3.2116e-09	7.71017e-08	VSIR	V-set immunoregulatory receptor [Source:HGNC Symbol;Acc:HGNC:30085]	Environmental Information Processing	Signaling molecules and interaction	ko04514//Cell adhesion molecules (CAMs)	K23268	GO:0005886//plasma membrane;GO:0016020//membrane;GO:0016021//integral component of membrane	GO:0019899//enzyme binding;GO:0042802//identical protein binding;GO:0061133//endopeptidase activator activity	GO:0010628//positive regulation of gene expression;GO:0010950//positive regulation of endopeptidase activity;GO:0030335//positive regulation of cell migration;GO:0031638//zymogen activation;GO:0032689//negative regulation of interferon-gamma production;GO:0032693//negative regulation of interleukin-10 production;GO:0032700//negative regulation of interleukin-17 production;GO:0032720//negative reg…
ENSG00000185561	182	170	402	391	1.99	1.89	4.3	4.13	1.94	4.215	1.11948	3.62249e-09	8.58808e-08	TLCD2	TLC domain containing 2 [Source:HGNC Symbol;Acc:HGNC:33522]	-	-	-	-	GO:0005886//plasma membrane;GO:0016020//membrane;GO:0016021//integral component of membrane	-	GO:0007009//plasma membrane organization;GO:0055091//phospholipid homeostasis;GO:0071709//membrane assembly;GO:0097035//regulation of membrane lipid distribution
ENSG00000283782	218	213	414	593	1.78	1.76	3.3	4.67	1.77	3.985	1.17083	4.22551e-09	9.82505e-08	AC116366.3	novel protein	Cellular Processes;Genetic Information Processing;Genetic Information Processing	Cell growth and death;Replication and repair;Replication and repair	ko04218//Cellular senescence;ko03440//Homologous recombination;ko03450//Non-homologous end-joining	K10866;K10866;K10866	GO:0005634//nucleus;GO:0030870//Mre11 complex	GO:0016887//ATPase activity;GO:0046872//metal ion binding	GO:0000723//telomere maintenance;GO:0006281//DNA repair
ENSG00000145703	135	136	343	318	1.6	1.62	4.11	3.56	1.61	3.835	1.25217	4.60467e-09	1.06139e-07	IQGAP2	IQ motif containing GTPase activating protein 2 [Source:HGNC Symbol;Acc:HGNC:6111]	Cellular Processes	Cell motility	ko04810//Regulation of actin cytoskeleton	K05767	GO:0005737//cytoplasm;GO:0005829//cytosol;GO:0005886//plasma membrane;GO:0005902//microvillus;GO:0009986//cell surface;GO:0015629//actin cytoskeleton;GO:0030027//lamellipodium;GO:0030175//filopodium;GO:0030667//secretory granule membrane;GO:0070062//extracellular exosome	GO:0003779//actin binding;GO:0005095//GTPase inhibitor activity;GO:0005515//protein binding;GO:0005516//calmodulin binding;GO:0005547//phosphatidylinositol-3,4,5-trisphosphate binding;GO:0017048//Rho GTPase binding;GO:0048365//Rac GTPase binding;GO:0051015//actin filament binding;GO:0071933//Arp2/3 complex binding	GO:0007165//signal transduction;GO:0034260//negative regulation of GTPase activity;GO:0034314//Arp2/3 complex-mediated actin nucleation;GO:0043087//regulation of GTPase activity;GO:0043312//neutrophil degranulation;GO:0070493//thrombin receptor signaling pathway
ENSG00000148180	290	334	651	580	8.32	9.34	18.82	16.78	8.83	17.8	1.01139	6.85301e-09	1.52162e-07	GSN	gelsolin [Source:HGNC Symbol;Acc:HGNC:4620]	Cellular Processes;Human Diseases;Organismal Systems	Cell motility;Cancers;Immune system	ko04810//Regulation of actin cytoskeleton;ko05203//Viral carcinogenesis;ko04666//Fc gamma R-mediated phagocytosis	K05768;K05768;K05768	GO:0001726//ruffle;GO:0002102//podosome;GO:0005576//extracellular region;GO:0005615//extracellular space;GO:0005623//cell;GO:0005634//nucleus;GO:0005737//cytoplasm;GO:0005829//cytosol;GO:0005856//cytoskeleton;GO:0005886//plasma membrane;GO:0005925//focal adhesion;GO:0015629//actin cytoskeleton;GO:0016528//sarcoplasm;GO:0030027//lamellipodium;GO:0030478//actin cap;GO:0030864//cortical actin cytosk…	GO:0003779//actin binding;GO:0005509//calcium ion binding;GO:0005515//protein binding;GO:0045159//myosin II binding;GO:0046872//metal ion binding;GO:0051015//actin filament binding	GO:0006911//phagocytosis, engulfment;GO:0006915//apoptotic process;GO:0007568//aging;GO:0008154//actin polymerization or depolymerization;GO:0010628//positive regulation of gene expression;GO:0014003//oligodendrocyte development;GO:0014891//striated muscle atrophy;GO:0016192//vesicle-mediated transport;GO:0030030//cell projection organization;GO:0030041//actin filament polymerization;GO:0030155//…
ENSG00000154358	254	219	492	479	1.75	1.92	5.63	4.03	1.835	4.83	1.39624	1.15823e-08	2.47262e-07	OBSCN	obscurin, cytoskeletal calmodulin and titin-interacting RhoGEF [Source:HGNC Symbol;Acc:HGNC:15719]	-	-	-	-	GO:0005634//nucleus;GO:0005737//cytoplasm;GO:0005829//cytosol;GO:0005886//plasma membrane;GO:0016020//membrane;GO:0016604//nuclear body;GO:0030016//myofibril;GO:0030017//sarcomere;GO:0030018//Z disc;GO:0031430//M band;GO:0042383//sarcolemma	GO:0000166//nucleotide binding;GO:0004672//protein kinase activity;GO:0004674//protein serine/threonine kinase activity;GO:0005085//guanyl-nucleotide exchange factor activity;GO:0005515//protein binding;GO:0005516//calmodulin binding;GO:0005524//ATP binding;GO:0005546//phosphatidylinositol-4,5-bisphosphate binding;GO:0005547//phosphatidylinositol-3,4,5-trisphosphate binding;GO:0008289//lipid bind…	GO:0006468//protein phosphorylation;GO:0007186//G-protein coupled receptor signaling pathway;GO:0007275//multicellular organism development;GO:0016310//phosphorylation;GO:0030154//cell differentiation;GO:0036309//protein localization to M-band;GO:0043065//positive regulation of apoptotic process;GO:0045214//sarcomere organization;GO:0051056//regulation of small GTPase mediated signal transduction
ENSG00000165029	172	125	347	371	1.06	0.78	2.3	2.5	0.92	2.4	1.38333	1.22253e-08	2.59325e-07	ABCA1	ATP binding cassette subfamily A member 1 [Source:HGNC Symbol;Acc:HGNC:29]	Organismal Systems;Environmental Information Processing;Organismal Systems	Digestive system;Membrane transport;Digestive system	ko04979//Cholesterol metabolism;ko02010//ABC transporters;ko04975//Fat digestion and absorption	K05641;K05641;K05641	GO:0005768//endosome;GO:0005789//endoplasmic reticulum membrane;GO:0005794//Golgi apparatus;GO:0005886//plasma membrane;GO:0005887//integral component of plasma membrane;GO:0009897//external side of plasma membrane;GO:0009986//cell surface;GO:0016020//membrane;GO:0016021//integral component of membrane;GO:0030139//endocytic vesicle;GO:0043231//intracellular membrane-bounded organelle;GO:0045121//…	GO:0000166//nucleotide binding;GO:0005102//receptor binding;GO:0005319//lipid transporter activity;GO:0005515//protein binding;GO:0005524//ATP binding;GO:0005548//phospholipid transporter activity;GO:0008035//high-density lipoprotein particle binding;GO:0015485//cholesterol binding;GO:0016887//ATPase activity;GO:0019905//syntaxin binding;GO:0031210//phosphatidylcholine binding;GO:0031267//small G…	GO:0002790//peptide secretion;GO:0006497//protein lipidation;GO:0006629//lipid metabolic process;GO:0006869//lipid transport;GO:0006911//phagocytosis, engulfment;GO:0007040//lysosome organization;GO:0007186//G-protein coupled receptor signaling pathway;GO:0007189//adenylate cyclase-activating G-protein coupled receptor signaling pathway;GO:0007584//response to nutrient;GO:0008202//steroid metabol…
ENSG00000176244	65	49	198	181	1.24	0.95	3.69	3.34	1.095	3.515	1.68259	1.39552e-08	2.9229e-07	ACBD7	acyl-CoA binding domain containing 7 [Source:HGNC Symbol;Acc:HGNC:17715]	-	-	-	-	-	GO:0000062//fatty-acyl-CoA binding;GO:0008289//lipid binding	-
ENSG00000004799	43	43	160	152	0.77	0.78	2.8	2.63	0.775	2.715	1.80868	2.47019e-08	4.96277e-07	PDK4	pyruvate dehydrogenase kinase 4 [Source:HGNC Symbol;Acc:HGNC:8812]	-	-	-	-	GO:0005739//mitochondrion;GO:0005759//mitochondrial matrix	GO:0000166//nucleotide binding;GO:0004672//protein kinase activity;GO:0004674//protein serine/threonine kinase activity;GO:0004740//pyruvate dehydrogenase (acetyl-transferring) kinase activity;GO:0005524//ATP binding;GO:0016301//kinase activity;GO:0016740//transferase activity	GO:0005975//carbohydrate metabolic process;GO:0006006//glucose metabolic process;GO:0006468//protein phosphorylation;GO:0006885//regulation of pH;GO:0008286//insulin receptor signaling pathway;GO:0009267//cellular response to starvation;GO:0010510//regulation of acetyl-CoA biosynthetic process from pyruvate;GO:0010565//regulation of cellular ketone metabolic process;GO:0010906//regulation of gluc…
ENSG00000203727	201	209	434	417	2.04	2.16	4.32	4.1	2.1	4.21	1.00343	3.77593e-08	7.32067e-07	SAMD5	sterile alpha motif domain containing 5 [Source:HGNC Symbol;Acc:HGNC:21180]	-	-	-	-	GO:0005737//cytoplasm;GO:0016020//membrane;GO:0016021//integral component of membrane	GO:0005515//protein binding	-
ENSG00000095637	157	178	377	364	2.03	2.7	4.94	5.49	2.365	5.215	1.14083	3.90188e-08	7.52101e-07	SORBS1	sorbin and SH3 domain containing 1 [Source:HGNC Symbol;Acc:HGNC:14565]	Organismal Systems;Organismal Systems;Cellular Processes	Endocrine system;Endocrine system;Cellular community - eukaryotes	ko04910//Insulin signaling pathway;ko03320//PPAR signaling pathway;ko04520//Adherens junction	K06086;K06086;K06086	GO:0001725//stress fiber;GO:0005634//nucleus;GO:0005737//cytoplasm;GO:0005813//centrosome;GO:0005829//cytosol;GO:0005856//cytoskeleton;GO:0005886//plasma membrane;GO:0005899//insulin receptor complex;GO:0005912//adherens junction;GO:0005915//zonula adherens;GO:0005925//focal adhesion;GO:0016020//membrane;GO:0016363//nuclear matrix;GO:0030054//cell junction;GO:0030055//cell-substrate junction;GO:0…	GO:0003779//actin binding;GO:0005070//SH3/SH2 adaptor activity;GO:0005158//insulin receptor binding;GO:0005515//protein binding;GO:0008092//cytoskeletal protein binding	GO:0006936//muscle contraction;GO:0007160//cell-matrix adhesion;GO:0008286//insulin receptor signaling pathway;GO:0032869//cellular response to insulin stimulus;GO:0043149//stress fiber assembly;GO:0045725//positive regulation of glycogen biosynthetic process;GO:0046326//positive regulation of glucose import;GO:0046628//positive regulation of insulin receptor signaling pathway;GO:0046889//positiv…
ENSG00000196787	85	62	231	204	2.43	1.8	6.46	5.65	2.115	6.055	1.51747	4.1925e-08	8.04622e-07	H2AC11	H2A clustered histone 11 [Source:HGNC Symbol;Acc:HGNC:4737]	Human Diseases;Human Diseases;Cellular Processes	Immune diseases;Substance dependence;Cell growth and death	ko05322//Systemic lupus erythematosus;ko05034//Alcoholism;ko04217//Necroptosis	K11251;K11251;K11251	GO:0000786//nucleosome;GO:0000790//nuclear chromatin;GO:0005634//nucleus;GO:0005694//chromosome;GO:0070062//extracellular exosome	GO:0003677//DNA binding;GO:0005515//protein binding;GO:0019899//enzyme binding;GO:0046982//protein heterodimerization activity	GO:0006325//chromatin organization;GO:0006342//chromatin silencing;GO:0008150//biological_process
ENSG00000181722	163	203	454	370	0.41	0.49	1.12	0.85	0.45	0.985	1.1302	4.69603e-08	8.89704e-07	ZBTB20	zinc finger and BTB domain containing 20 [Source:HGNC Symbol;Acc:HGNC:13503]	-	-	-	-	GO:0005623//cell;GO:0005634//nucleus;GO:0005654//nucleoplasm;GO:0005737//cytoplasm;GO:0016604//nuclear body	GO:0000977//RNA polymerase II regulatory region sequence-specific DNA binding;GO:0001227//transcriptional repressor activity, RNA polymerase II transcription regulatory region sequence-specific binding;GO:0003676//nucleic acid binding;GO:0003677//DNA binding;GO:0005515//protein binding;GO:0044212//transcription regulatory region DNA binding;GO:0046872//metal ion binding	GO:0000122//negative regulation of transcription from RNA polymerase II promoter;GO:0010629//negative regulation of gene expression;GO:0032728//positive regulation of interferon-beta production;GO:0032755//positive regulation of interleukin-6 production;GO:0032760//positive regulation of tumor necrosis factor production;GO:0045821//positive regulation of glycolytic process;GO:0045892//negative re…
ENSG00000188177	172	145	427	318	0.96	0.82	2.33	1.71	0.89	2.02	1.18248	6.16231e-08	1.14628e-06	ZC3H6	zinc finger CCCH-type containing 6 [Source:HGNC Symbol;Acc:HGNC:24762]	-	-	-	-	GO:0000790//nuclear chromatin;GO:0005575//cellular_component;GO:0005634//nucleus	GO:0000981//RNA polymerase II transcription factor activity, sequence-specific DNA binding;GO:0003674//molecular_function;GO:0003700//transcription factor activity, sequence-specific DNA binding;GO:0046872//metal ion binding	GO:0006357//regulation of transcription from RNA polymerase II promoter;GO:0008150//biological_process;GO:0045892//negative regulation of transcription, DNA-templated
ENSG00000090238	99	93	241	254	6.4	6.29	14.98	15.82	6.345	15.4	1.27924	7.23193e-08	1.31931e-06	YPEL3	yippee like 3 [Source:HGNC Symbol;Acc:HGNC:18327]	-	-	-	-	GO:0005634//nucleus;GO:0005730//nucleolus	GO:0046872//metal ion binding	GO:2000774//positive regulation of cellular senescence
ENSG00000164938	68	74	214	191	0.78	0.86	2.4	2.12	0.82	2.26	1.46263	1.26398e-07	2.21781e-06	TP53INP1	tumor protein p53 inducible nuclear protein 1 [Source:HGNC Symbol;Acc:HGNC:18022]	-	-	-	-	GO:0005634//nucleus;GO:0005654//nucleoplasm;GO:0005737//cytoplasm;GO:0005776//autophagosome;GO:0005829//cytosol;GO:0016605//PML body;GO:0031410//cytoplasmic vesicle	GO:0005515//protein binding;GO:0016209//antioxidant activity	GO:0000045//autophagosome assembly;GO:0006355//regulation of transcription, DNA-templated;GO:0006914//autophagy;GO:0006915//apoptotic process;GO:0007050//cell cycle arrest;GO:0008285//negative regulation of cell proliferation;GO:0009408//response to heat;GO:0010506//regulation of autophagy;GO:0010508//positive regulation of autophagy;GO:0010628//positive regulation of gene expression;GO:0010629//…
ENSG00000104524	276	299	133	164	8.12	7.49	3.29	4.28	7.805	3.785	-1.04411	2.32364e-07	3.87759e-06	PYCR3	pyrroline-5-carboxylate reductase 3 [Source:HGNC Symbol;Acc:HGNC:25846]	Metabolism;Metabolism;Metabolism	Global and overview maps;Global and overview maps;Amino acid metabolism	ko01100//Metabolic pathways;ko01230//Biosynthesis of amino acids;ko00330//Arginine and proline metabolism	K00286;K00286;K00286	GO:0005737//cytoplasm;GO:0005829//cytosol	GO:0004735//pyrroline-5-carboxylate reductase activity;GO:0005515//protein binding;GO:0016491//oxidoreductase activity;GO:0042802//identical protein binding	GO:0006561//proline biosynthetic process;GO:0008652//cellular amino acid biosynthetic process;GO:0055114//oxidation-reduction process;GO:0055129//L-proline biosynthetic process
ENSG00000265972	123	126	318	264	2.72	2.83	6.89	5.65	2.775	6.27	1.17598	2.95494e-07	4.81627e-06	TXNIP	thioredoxin interacting protein [Source:HGNC Symbol;Acc:HGNC:16952]	Organismal Systems	Immune system	ko04621//NOD-like receptor signaling pathway	K20910	GO:0005634//nucleus;GO:0005737//cytoplasm;GO:0005758//mitochondrial intermembrane space;GO:0005829//cytosol	GO:0004857//enzyme inhibitor activity;GO:0005515//protein binding;GO:0031625//ubiquitin protein ligase binding	GO:0000122//negative regulation of transcription from RNA polymerase II promoter;GO:0006606//protein import into nucleus;GO:0006979//response to oxidative stress;GO:0007049//cell cycle;GO:0009612//response to mechanical stimulus;GO:0009749//response to glucose;GO:0030216//keratinocyte differentiation;GO:0032355//response to estradiol;GO:0032570//response to progesterone;GO:0042127//regulation of …
ENSG00000111641	1197	1242	510	698	37.17	35.74	15.32	20.81	36.455	18.065	-1.01292	3.61609e-07	5.73914e-06	NOP2	NOP2 nucleolar protein [Source:HGNC Symbol;Acc:HGNC:7867]	-	-	-	-	GO:0005634//nucleus;GO:0005654//nucleoplasm;GO:0005730//nucleolus	GO:0003723//RNA binding;GO:0005515//protein binding;GO:0008168//methyltransferase activity;GO:0008757//S-adenosylmethionine-dependent methyltransferase activity;GO:0009383//rRNA (cytosine-C5-)-methyltransferase activity;GO:0016740//transferase activity	GO:0000027//ribosomal large subunit assembly;GO:0000470//maturation of LSU-rRNA;GO:0001510//RNA methylation;GO:0006357//regulation of transcription from RNA polymerase II promoter;GO:0006364//rRNA processing;GO:0008284//positive regulation of cell proliferation;GO:0032259//methylation;GO:0042254//ribosome biogenesis;GO:0070475//rRNA base methylation;GO:1901796//regulation of signal transduction b…
ENSG00000095539	192	178	390	367	3.97	4.16	8.19	8.45	4.065	8.32	1.03333	3.62086e-07	5.73986e-06	SEMA4G	semaphorin 4G [Source:HGNC Symbol;Acc:HGNC:10735]	Organismal Systems	Development	ko04360//Axon guidance	K06521	GO:0005615//extracellular space;GO:0005886//plasma membrane;GO:0005887//integral component of plasma membrane;GO:0016020//membrane;GO:0016021//integral component of membrane	GO:0005515//protein binding;GO:0030215//semaphorin receptor binding;GO:0045499//chemorepellent activity	GO:0001755//neural crest cell migration;GO:0007275//multicellular organism development;GO:0007399//nervous system development;GO:0030154//cell differentiation;GO:0030335//positive regulation of cell migration;GO:0048843//negative regulation of axon extension involved in axon guidance;GO:0050919//negative chemotaxis;GO:0071526//semaphorin-plexin signaling pathway
ENSG00000172915	170	160	371	328	1.07	0.99	2.54	2.07	1.03	2.305	1.16212	4.08572e-07	6.42317e-06	NBEA	neurobeachin [Source:HGNC Symbol;Acc:HGNC:7648]	-	-	-	-	GO:0005634//nucleus;GO:0005737//cytoplasm;GO:0005802//trans-Golgi network;GO:0005829//cytosol;GO:0005886//plasma membrane;GO:0012505//endomembrane system;GO:0016020//membrane	GO:0005515//protein binding;GO:0019901//protein kinase binding	GO:0008104//protein localization
ENSG00000120738	1198	1457	677	505	24.57	30.32	13.58	10.01	27.445	11.795	-1.21837	4.38306e-07	6.87438e-06	EGR1	early growth response 1 [Source:HGNC Symbol;Acc:HGNC:3238]	Human Diseases;Environmental Information Processing;Organismal Systems;Human Diseases;Organismal Systems;Human Diseases	Infectious diseases;Signal transduction;Endocrine system;Endocrine and metabolic diseases;Endocrine system;Neurodegenerative diseases	ko05166//HTLV-I infection;ko04371//Apelin signaling pathway;ko04928//Parathyroid hormone synthesis, secretion and action;ko04933//AGE-RAGE signaling pathway in diabetic complications;ko04912//GnRH signaling pathway;ko05020//Prion diseases	K09203;K09203;K09203;K09203;K09203;K09203	GO:0000790//nuclear chromatin;GO:0005634//nucleus;GO:0005654//nucleoplasm;GO:0005737//cytoplasm	GO:0000976//transcription regulatory region sequence-specific DNA binding;GO:0000977//RNA polymerase II regulatory region sequence-specific DNA binding;GO:0000981//RNA polymerase II transcription factor activity, sequence-specific DNA binding;GO:0001228//transcriptional activator activity, RNA polymerase II transcription regulatory region sequence-specific binding;GO:0003676//nucleic acid binding…	GO:0000122//negative regulation of transcription from RNA polymerase II promoter;GO:0001666//response to hypoxia;GO:0002931//response to ischemia;GO:0006355//regulation of transcription, DNA-templated;GO:0006357//regulation of transcription from RNA polymerase II promoter;GO:0006366//transcription from RNA polymerase II promoter;GO:0009749//response to glucose;GO:0010628//positive regulation of g…
ENSG00000167680	145	170	323	358	2.93	3.5	6.94	7.81	3.215	7.375	1.19782	4.66961e-07	7.24689e-06	SEMA6B	semaphorin 6B [Source:HGNC Symbol;Acc:HGNC:10739]	Organismal Systems	Development	ko04360//Axon guidance	K06842	GO:0005615//extracellular space;GO:0005886//plasma membrane;GO:0005887//integral component of plasma membrane;GO:0016020//membrane;GO:0016021//integral component of membrane	GO:0005515//protein binding;GO:0030215//semaphorin receptor binding;GO:0045499//chemorepellent activity	GO:0001755//neural crest cell migration;GO:0007275//multicellular organism development;GO:0007399//nervous system development;GO:0030154//cell differentiation;GO:0030335//positive regulation of cell migration;GO:0048843//negative regulation of axon extension involved in axon guidance;GO:0050919//negative chemotaxis;GO:0071526//semaphorin-plexin signaling pathway
ENSG00000158373	46	43	147	143	3.92	3.84	11.72	11.66	3.88	11.69	1.59115	5.40909e-07	8.24178e-06	H2BC5	H2B clustered histone 5 [Source:HGNC Symbol;Acc:HGNC:4747]	Human Diseases;Human Diseases;Human Diseases	Immune diseases;Cancers;Substance dependence	ko05322//Systemic lupus erythematosus;ko05203//Viral carcinogenesis;ko05034//Alcoholism	K11252;K11252;K11252	GO:0000786//nucleosome;GO:0005634//nucleus;GO:0005654//nucleoplasm;GO:0005694//chromosome;GO:0005829//cytosol;GO:0070062//extracellular exosome	GO:0003674//molecular_function;GO:0003677//DNA binding;GO:0005515//protein binding;GO:0046982//protein heterodimerization activity	GO:0006334//nucleosome assembly;GO:0016567//protein ubiquitination
ENSG00000170786	88	87	224	218	2.93	2.89	7.13	6.77	2.91	6.95	1.25599	5.59722e-07	8.48838e-06	SDR16C5	short chain dehydrogenase/reductase family 16C member 5 [Source:HGNC Symbol;Acc:HGNC:30311]	Metabolism	Metabolism of cofactors and vitamins	ko00830//Retinol metabolism	K15734	GO:0000785//chromatin;GO:0005634//nucleus;GO:0005783//endoplasmic reticulum;GO:0005789//endoplasmic reticulum membrane;GO:0005811//lipid particle;GO:0005886//plasma membrane;GO:0016020//membrane;GO:0016021//integral component of membrane;GO:0017053//transcriptional repressor complex	GO:0003714//transcription corepressor activity;GO:0004745//retinol dehydrogenase activity;GO:0008134//transcription factor binding;GO:0016491//oxidoreductase activity;GO:0016616//oxidoreductase activity, acting on the CH-OH group of donors, NAD or NADP as acceptor;GO:0033613//activating transcription factor binding	GO:0000122//negative regulation of transcription from RNA polymerase II promoter;GO:0031065//positive regulation of histone deacetylation;GO:0035067//negative regulation of histone acetylation;GO:0042572//retinol metabolic process;GO:0042574//retinal metabolic process;GO:0043616//keratinocyte proliferation;GO:0055114//oxidation-reduction process
ENSG00000146166	84	69	235	180	1.29	0.9	3.36	2.35	1.095	2.855	1.38256	8.84394e-07	1.29258e-05	LGSN	lengsin, lens protein with glutamine synthetase domain [Source:HGNC Symbol;Acc:HGNC:21016]	-	-	-	-	GO:0005737//cytoplasm;GO:0005886//plasma membrane;GO:0016020//membrane	GO:0003824//catalytic activity;GO:0004356//glutamate-ammonia ligase activity	GO:0006542//glutamine biosynthetic process;GO:0006807//nitrogen compound metabolic process
ENSG00000119138	137	143	291	316	1.7	1.8	3.54	3.8	1.75	3.67	1.06843	9.28513e-07	1.34817e-05	KLF9	Kruppel like factor 9 [Source:HGNC Symbol;Acc:HGNC:1123]	-	-	-	-	GO:0000790//nuclear chromatin;GO:0005634//nucleus;GO:0005654//nucleoplasm;GO:0005829//cytosol;GO:0005886//plasma membrane	GO:0000981//RNA polymerase II transcription factor activity, sequence-specific DNA binding;GO:0003676//nucleic acid binding;GO:0003677//DNA binding;GO:0003700//transcription factor activity, sequence-specific DNA binding;GO:0046872//metal ion binding	GO:0006357//regulation of transcription from RNA polymerase II promoter;GO:0007623//circadian rhythm;GO:0010839//negative regulation of keratinocyte proliferation;GO:0048511//rhythmic process;GO:0071387//cellular response to cortisol stimulus;GO:0097067//cellular response to thyroid hormone stimulus
ENSG00000185513	104	140	311	264	1.8	2.59	6.03	4.21	2.195	5.12	1.22192	9.58262e-07	1.38081e-05	L3MBTL1	L3MBTL histone methyl-lysine binding protein 1 [Source:HGNC Symbol;Acc:HGNC:15905]	-	-	-	-	GO:0000785//chromatin;GO:0000793//condensed chromosome;GO:0005634//nucleus;GO:0005654//nucleoplasm;GO:0005886//plasma membrane	GO:0003682//chromatin binding;GO:0003700//transcription factor activity, sequence-specific DNA binding;GO:0005515//protein binding;GO:0008270//zinc ion binding;GO:0031491//nucleosome binding;GO:0031493//nucleosomal histone binding;GO:0032093//SAM domain binding;GO:0035064//methylated histone binding;GO:0042393//histone binding;GO:0042802//identical protein binding;GO:0046872//metal ion binding	GO:0006325//chromatin organization;GO:0006355//regulation of transcription, DNA-templated;GO:0007088//regulation of mitotic nuclear division;GO:0030097//hemopoiesis;GO:0045652//regulation of megakaryocyte differentiation;GO:0045892//negative regulation of transcription, DNA-templated;GO:0051726//regulation of cell cycle;GO:1901796//regulation of signal transduction by p53 class mediator
ENSG00000169857	267	218	115	131	10.52	8.71	4.43	4.99	9.615	4.71	-1.02956	1.17301e-06	1.65793e-05	AVEN	apoptosis and caspase activation inhibitor [Source:HGNC Symbol;Acc:HGNC:13509]	-	-	-	-	GO:0005829//cytosol;GO:0012505//endomembrane system;GO:0016020//membrane	GO:0005515//protein binding	GO:0006915//apoptotic process;GO:0043066//negative regulation of apoptotic process
ENSG00000128849	30	32	117	113	0.27	0.29	1.02	0.97	0.28	0.995	1.82927	1.1982e-06	1.69172e-05	CGNL1	cingulin like 1 [Source:HGNC Symbol;Acc:HGNC:25931]	Cellular Processes	Cellular community - eukaryotes	ko04530//Tight junction	K21110	GO:0005923//bicellular tight junction;GO:0016459//myosin complex;GO:0030054//cell junction;GO:0032991//macromolecular complex	GO:0003774//motor activity;GO:0005515//protein binding	GO:0007015//actin filament organization;GO:0051058//negative regulation of small GTPase mediated signal transduction;GO:0051497//negative regulation of stress fiber assembly
ENSG00000196220	17	20	86	89	0.12	0.15	0.62	0.62	0.135	0.62	2.19931	1.46684e-06	2.02585e-05	SRGAP3	SLIT-ROBO Rho GTPase activating protein 3 [Source:HGNC Symbol;Acc:HGNC:19744]	Organismal Systems	Development	ko04360//Axon guidance	K07526	GO:0005737//cytoplasm;GO:0005829//cytosol	GO:0005096//GTPase activator activity;GO:0005515//protein binding;GO:0048365//Rac GTPase binding	GO:0007165//signal transduction;GO:0030336//negative regulation of cell migration;GO:0043547//positive regulation of GTPase activity;GO:0051056//regulation of small GTPase mediated signal transduction
ENSG00000196139	177	144	338	331	9.6	8.18	18.21	18	8.89	18.105	1.02613	1.4684e-06	2.0259e-05	AKR1C3	aldo-keto reductase family 1 member C3 [Source:HGNC Symbol;Acc:HGNC:386]	Metabolism;Metabolism;Metabolism;Organismal Systems;Metabolism	Global and overview maps;Lipid metabolism;Lipid metabolism;Endocrine system;Metabolism of cofactors and vitamins	ko01100//Metabolic pathways;ko00590//Arachidonic acid metabolism;ko00140//Steroid hormone biosynthesis;ko04913//Ovarian Steroidogenesis;ko00790//Folate biosynthesis	K04119;K04119;K04119;K04119;K04119	GO:0005622//intracellular;GO:0005634//nucleus;GO:0005737//cytoplasm;GO:0005829//cytosol;GO:0070062//extracellular exosome	GO:0001758//retinal dehydrogenase activity;GO:0004032//alditol:NADP+ 1-oxidoreductase activity;GO:0004033//aldo-keto reductase (NADP) activity;GO:0004745//retinol dehydrogenase activity;GO:0008106//alcohol dehydrogenase (NADP+) activity;GO:0016229//steroid dehydrogenase activity;GO:0016491//oxidoreductase activity;GO:0016655//oxidoreductase activity, acting on NAD(P)H, quinone or similar compound…	GO:0001523//retinoid metabolic process;GO:0006693//prostaglandin metabolic process;GO:0007186//G-protein coupled receptor signaling pathway;GO:0007584//response to nutrient;GO:0008202//steroid metabolic process;GO:0008207//C21-steroid hormone metabolic process;GO:0008284//positive regulation of cell proliferation;GO:0008584//male gonad development;GO:0009267//cellular response to starvation;GO:00…
ENSG00000134986	134	114	283	269	4.51	4.58	9.08	9.42	4.545	9.25	1.02517	1.47988e-06	2.0354e-05	NREP	neuronal regeneration related protein [Source:HGNC Symbol;Acc:HGNC:16834]	-	-	-	-	GO:0005634//nucleus;GO:0005737//cytoplasm	GO:0005515//protein binding	GO:0017015//regulation of transforming growth factor beta receptor signaling pathway;GO:0031103//axon regeneration;GO:0045664//regulation of neuron differentiation
ENSG00000077157	287	239	509	466	2.61	1.18	7.24	2.16	1.895	4.7	1.31046	1.67528e-06	2.25748e-05	PPP1R12B	protein phosphatase 1 regulatory subunit 12B [Source:HGNC Symbol;Acc:HGNC:7619]	Cellular Processes;Human Diseases;Cellular Processes;Organismal Systems;Organismal Systems	Cell motility;Cancers;Cellular community - eukaryotes;Endocrine system;Circulatory system	ko04810//Regulation of actin cytoskeleton;ko05205//Proteoglycans in cancer;ko04510//Focal adhesion;ko04921//Oxytocin signaling pathway;ko04270//Vascular smooth muscle contraction	K12329;K12329;K12329;K12329;K12329	GO:0005654//nucleoplasm;GO:0005737//cytoplasm;GO:0005829//cytosol;GO:0005856//cytoskeleton;GO:0030018//Z disc;GO:0031672//A band	GO:0004857//enzyme inhibitor activity;GO:0005515//protein binding;GO:0008047//enzyme activator activity;GO:0019208//phosphatase regulator activity;GO:0019901//protein kinase binding	GO:0000086//G2/M transition of mitotic cell cycle;GO:0006937//regulation of muscle contraction;GO:0007165//signal transduction;GO:0043085//positive regulation of catalytic activity;GO:0043086//negative regulation of catalytic activity;GO:0050790//regulation of catalytic activity
ENSG00000086619	212	225	405	426	2.93	3.01	6.54	5.91	2.97	6.225	1.06761	1.85436e-06	2.47621e-05	ERO1B	endoplasmic reticulum oxidoreductase 1 beta [Source:HGNC Symbol;Acc:HGNC:14355]	Genetic Information Processing	Folding, sorting and degradation	ko04141//Protein processing in endoplasmic reticulum	K10976	GO:0005623//cell;GO:0005783//endoplasmic reticulum;GO:0005789//endoplasmic reticulum membrane;GO:0016020//membrane	GO:0003756//protein disulfide isomerase activity;GO:0005515//protein binding;GO:0015035//protein disulfide oxidoreductase activity;GO:0016491//oxidoreductase activity;GO:0016671//oxidoreductase activity, acting on a sulfur group of donors, disulfide as acceptor;GO:0051082//unfolded protein binding	GO:0006457//protein folding;GO:0018401//peptidyl-proline hydroxylation to 4-hydroxy-L-proline;GO:0022417//protein maturation by protein folding;GO:0030070//insulin processing;GO:0030198//extracellular matrix organization;GO:0034975//protein folding in endoplasmic reticulum;GO:0042593//glucose homeostasis;GO:0045454//cell redox homeostasis;GO:0055114//oxidation-reduction process
ENSG00000173221	106	119	257	254	7.09	8.15	17.35	16.8	7.62	17.075	1.16402	1.95002e-06	2.59094e-05	GLRX	glutaredoxin [Source:HGNC Symbol;Acc:HGNC:4330]	-	-	-	-	GO:0005623//cell;GO:0005634//nucleus;GO:0005737//cytoplasm;GO:0005829//cytosol;GO:0070062//extracellular exosome	GO:0009055//electron carrier activity;GO:0015035//protein disulfide oxidoreductase activity;GO:0015038//glutathione disulfide oxidoreductase activity;GO:0016740//transferase activity;GO:0047485//protein N-terminus binding;GO:0097573//glutathione oxidoreductase activity	GO:0015949//nucleobase-containing small molecule interconversion;GO:0022900//electron transport chain;GO:0045454//cell redox homeostasis;GO:0045838//positive regulation of membrane potential;GO:0055114//oxidation-reduction process;GO:0080058//protein deglutathionylation;GO:2000651//positive regulation of sodium ion transmembrane transporter activity
ENSG00000139597	10	8	74	54	0.5	0.3	3.15	2.11	0.4	2.63	2.71699	1.96438e-06	2.60741e-05	N4BP2L1	NEDD4 binding protein 2 like 1 [Source:HGNC Symbol;Acc:HGNC:25037]	-	-	-	-	-	-	-
ENSG00000124374	93	86	213	221	0.95	0.89	2.13	2.18	0.92	2.155	1.22798	2.01405e-06	2.66802e-05	PAIP2B	poly(A) binding protein interacting protein 2B [Source:HGNC Symbol;Acc:HGNC:29200]	-	-	-	-	GO:0005737//cytoplasm	GO:0000900//translation repressor activity, nucleic acid binding;GO:0005515//protein binding;GO:0030371//translation repressor activity	GO:0006417//regulation of translation;GO:0017148//negative regulation of translation;GO:0045947//negative regulation of translational initiation
ENSG00000180425	86	80	211	198	2.78	2.63	6.69	6.22	2.705	6.455	1.25479	2.80064e-06	3.56787e-05	C11orf71	chromosome 11 open reading frame 71 [Source:HGNC Symbol;Acc:HGNC:25937]	-	-	-	-	-	-	-
ENSG00000107957	172	147	366	300	0.96	0.84	2.01	1.63	0.9	1.82	1.01594	2.83232e-06	3.60133e-05	SH3PXD2A	SH3 and PX domains 2A [Source:HGNC Symbol;Acc:HGNC:23664]	-	-	-	-	GO:0002102//podosome;GO:0005737//cytoplasm;GO:0005829//cytosol;GO:0030054//cell junction;GO:0042995//cell projection	GO:0002020//protease binding;GO:0005515//protein binding;GO:0005546//phosphatidylinositol-4,5-bisphosphate binding;GO:0010314//phosphatidylinositol-5-phosphate binding;GO:0016176//superoxide-generating NADPH oxidase activator activity;GO:0032266//phosphatidylinositol-3-phosphate binding;GO:0035091//phosphatidylinositol binding;GO:0043325//phosphatidylinositol-3,4-bisphosphate binding;GO:0070273//…	GO:0001701//in utero embryonic development;GO:0006801//superoxide metabolic process;GO:0030198//extracellular matrix organization;GO:0043085//positive regulation of catalytic activity;GO:0072593//reactive oxygen species metabolic process;GO:0072675//osteoclast fusion
ENSG00000123636	257	273	468	488	4.42	4.44	9.48	9.96	4.43	9.72	1.13365	2.93829e-06	3.71123e-05	BAZ2B	bromodomain adjacent to zinc finger domain 2B [Source:HGNC Symbol;Acc:HGNC:963]	-	-	-	-	GO:0005634//nucleus	GO:0003677//DNA binding;GO:0005515//protein binding;GO:0046872//metal ion binding	GO:0006338//chromatin remodeling;GO:0006357//regulation of transcription from RNA polymerase II promoter
ENSG00000100505	43	52	151	137	0.6	0.71	2.07	1.86	0.655	1.965	1.58496	3.0104e-06	3.78792e-05	TRIM9	tripartite motif containing 9 [Source:HGNC Symbol;Acc:HGNC:16288]	-	-	-	-	GO:0005737//cytoplasm;GO:0005856//cytoskeleton;GO:0008021//synaptic vesicle;GO:0030054//cell junction;GO:0030425//dendrite;GO:0031410//cytoplasmic vesicle;GO:0042995//cell projection;GO:0045202//synapse;GO:0099523//presynaptic cytosol	GO:0000149//SNARE binding;GO:0005515//protein binding;GO:0008270//zinc ion binding;GO:0016740//transferase activity;GO:0019904//protein domain specific binding;GO:0042803//protein homodimerization activity;GO:0046872//metal ion binding;GO:0061630//ubiquitin protein ligase activity	GO:0016079//synaptic vesicle exocytosis;GO:0016567//protein ubiquitination;GO:0035544//negative regulation of SNARE complex assembly;GO:0043161//proteasome-mediated ubiquitin-dependent protein catabolic process;GO:0045955//negative regulation of calcium ion-dependent exocytosis
ENSG00000167964	25	20	80	112	1.01	0.83	3.01	4.21	0.92	3.61	1.97229	3.20537e-06	4.00671e-05	RAB26	RAB26, member RAS oncogene family [Source:HGNC Symbol;Acc:HGNC:14259]	-	-	-	-	GO:0000139//Golgi membrane;GO:0005794//Golgi apparatus;GO:0012505//endomembrane system;GO:0016020//membrane;GO:0030658//transport vesicle membrane;GO:0030667//secretory granule membrane;GO:0031226//intrinsic component of plasma membrane;GO:0031410//cytoplasmic vesicle	GO:0000166//nucleotide binding;GO:0003924//GTPase activity;GO:0005515//protein binding;GO:0005525//GTP binding;GO:0019002//GMP binding	GO:0006886//intracellular protein transport;GO:0015031//protein transport;GO:0017157//regulation of exocytosis;GO:0032482//Rab protein signal transduction;GO:0035272//exocrine system development;GO:0043001//Golgi to plasma membrane protein transport;GO:0045055//regulated exocytosis;GO:0099575//regulation of protein catabolic process at presynapse, modulating synaptic transmission
ENSG00000164463	72	64	188	170	1.08	0.95	2.63	2.18	1.015	2.405	1.24456	3.30467e-06	4.11151e-05	CREBRF	CREB3 regulatory factor [Source:HGNC Symbol;Acc:HGNC:24050]	-	-	-	-	GO:0005634//nucleus;GO:0005654//nucleoplasm;GO:0016604//nuclear body	GO:0000977//RNA polymerase II regulatory region sequence-specific DNA binding;GO:0000981//RNA polymerase II transcription factor activity, sequence-specific DNA binding;GO:0001228//transcriptional activator activity, RNA polymerase II transcription regulatory region sequence-specific binding;GO:0003700//transcription factor activity, sequence-specific DNA binding;GO:0005515//protein binding	GO:0006355//regulation of transcription, DNA-templated;GO:0006986//response to unfolded protein;GO:0030968//endoplasmic reticulum unfolded protein response;GO:0042711//maternal behavior;GO:0045944//positive regulation of transcription from RNA polymerase II promoter;GO:1900170//negative regulation of glucocorticoid mediated signaling pathway;GO:1902213//positive regulation of prolactin signaling …
ENSG00000175938	152	113	292	283	4.44	3.63	10.63	9.22	4.035	9.925	1.2985	4.09673e-06	4.89987e-05	ORAI3	ORAI calcium release-activated calcium modulator 3 [Source:HGNC Symbol;Acc:HGNC:28185]	Environmental Information Processing	Signal transduction	ko04020//Calcium signaling pathway	K16058	GO:0016020//membrane;GO:0016021//integral component of membrane	GO:0005515//protein binding;GO:0015279//store-operated calcium channel activity	GO:0002115//store-operated calcium entry;GO:0070588//calcium ion transmembrane transport
ENSG00000139946	24	33	118	96	0.26	0.37	1.32	1.02	0.315	1.17	1.89308	4.40209e-06	5.23216e-05	PELI2	pellino E3 ubiquitin protein ligase family member 2 [Source:HGNC Symbol;Acc:HGNC:8828]	-	-	-	-	GO:0005829//cytosol	GO:0005515//protein binding;GO:0016740//transferase activity;GO:0034450//ubiquitin-ubiquitin ligase activity;GO:0061630//ubiquitin protein ligase activity	GO:0000209//protein polyubiquitination;GO:0001934//positive regulation of protein phosphorylation;GO:0008063//Toll signaling pathway;GO:0008592//regulation of Toll signaling pathway;GO:0016567//protein ubiquitination;GO:0043123//positive regulation of I-kappaB kinase/NF-kappaB signaling;GO:0043410//positive regulation of MAPK cascade;GO:0070498//interleukin-1-mediated signaling pathway
ENSG00000163430	109	116	257	241	1.24	1.42	5.3	5.2	1.33	5.25	1.98089	4.77317e-06	5.61436e-05	FSTL1	follistatin like 1 [Source:HGNC Symbol;Acc:HGNC:3972]	-	-	-	-	GO:0005576//extracellular region;GO:0005615//extracellular space;GO:0005788//endoplasmic reticulum lumen;GO:0070062//extracellular exosome	GO:0005509//calcium ion binding;GO:0005515//protein binding;GO:0008201//heparin binding	GO:0007275//multicellular organism development;GO:0030154//cell differentiation;GO:0030509//BMP signaling pathway;GO:0030510//regulation of BMP signaling pathway;GO:0042594//response to starvation;GO:0043687//post-translational protein modification;GO:0044267//cellular protein metabolic process
ENSG00000278828	32	24	110	98	1.66	1.27	5.59	4.93	1.465	5.26	1.84416	4.91114e-06	5.75491e-05	H3C10	H3 clustered histone 10 [Source:HGNC Symbol;Acc:HGNC:4775]	Human Diseases;Human Diseases;Human Diseases;Human Diseases	Cancers;Infectious diseases;Immune diseases;Substance dependence	ko05202//Transcriptional misregulation in cancers;ko05131//Shigellosis;ko05322//Systemic lupus erythematosus;ko05034//Alcoholism	K11253;K11253;K11253;K11253	GO:0000228//nuclear chromosome;GO:0000786//nucleosome;GO:0000788//nuclear nucleosome;GO:0005576//extracellular region;GO:0005634//nucleus;GO:0005654//nucleoplasm;GO:0005694//chromosome;GO:0016020//membrane;GO:0032991//macromolecular complex;GO:0070062//extracellular exosome	GO:0003677//DNA binding;GO:0005515//protein binding;GO:0045296//cadherin binding;GO:0046982//protein heterodimerization activity	GO:0000183//chromatin silencing at rDNA;GO:0006325//chromatin organization;GO:0006334//nucleosome assembly;GO:0006335//DNA replication-dependent nucleosome assembly;GO:0007596//blood coagulation;GO:0032200//telomere organization;GO:0038111//interleukin-7-mediated signaling pathway;GO:0044267//cellular protein metabolic process;GO:0045652//regulation of megakaryocyte differentiation;GO:0045814//ne…
ENSG00000153896	103	94	240	212	2.88	3.09	7.09	6.79	2.985	6.94	1.2172	6.22703e-06	7.03052e-05	ZNF599	zinc finger protein 599 [Source:HGNC Symbol;Acc:HGNC:26408]	Human Diseases	Infectious diseases	ko05168//Herpes simplex infection	K09228	GO:0005634//nucleus	GO:0003676//nucleic acid binding;GO:0003677//DNA binding;GO:0003700//transcription factor activity, sequence-specific DNA binding;GO:0005515//protein binding;GO:0043565//sequence-specific DNA binding;GO:0046872//metal ion binding	GO:0006355//regulation of transcription, DNA-templated
ENSG00000158406	105	83	239	204	4.57	3.99	9.54	9.22	4.28	9.38	1.13198	6.84745e-06	7.65304e-05	H4C8	H4 clustered histone 8 [Source:HGNC Symbol;Acc:HGNC:4788]	Human Diseases;Human Diseases;Human Diseases	Immune diseases;Cancers;Substance dependence	ko05322//Systemic lupus erythematosus;ko05203//Viral carcinogenesis;ko05034//Alcoholism	K11254;K11254;K11254	GO:0000228//nuclear chromosome;GO:0000784//nuclear chromosome, telomeric region;GO:0000786//nucleosome;GO:0000788//nuclear nucleosome;GO:0005576//extracellular region;GO:0005634//nucleus;GO:0005654//nucleoplasm;GO:0005694//chromosome;GO:0016020//membrane;GO:0032991//macromolecular complex;GO:0070062//extracellular exosome	GO:0003677//DNA binding;GO:0003723//RNA binding;GO:0005515//protein binding;GO:0019904//protein domain specific binding;GO:0046982//protein heterodimerization activity	GO:0000183//chromatin silencing at rDNA;GO:0006303//double-strand break repair via nonhomologous end joining;GO:0006334//nucleosome assembly;GO:0006335//DNA replication-dependent nucleosome assembly;GO:0006336//DNA replication-independent nucleosome assembly;GO:0006352//DNA-templated transcription, initiation;GO:0016233//telomere capping;GO:0032200//telomere organization;GO:0034080//CENP-A contai…
ENSG00000081052	224	252	447	422	1.72	1.65	3.11	3.76	1.685	3.435	1.02756	7.19525e-06	7.96147e-05	COL4A4	collagen type IV alpha 4 chain [Source:HGNC Symbol;Acc:HGNC:2206]	Human Diseases;Environmental Information Processing;Human Diseases;Cellular Processes;Human Diseases;Organismal Systems;Human Diseases;Organismal Systems;Human Diseases;Environmental Information Processing	Cancers;Signal transduction;Infectious diseases;Cellular community - eukaryotes;Infectious diseases;Endocrine system;Endocrine and metabolic diseases;Digestive system;Cancers;Signaling molecules and interaction	ko05200//Pathways in cancer;ko04151//PI3K-Akt signaling pathway;ko05165//Human papillomavirus infection;ko04510//Focal adhesion;ko05146//Amoebiasis;ko04926//Relaxin signaling pathway;ko04933//AGE-RAGE signaling pathway in diabetic complications;ko04974//Protein digestion and absorption;ko05222//Small cell lung cancer;ko04512//ECM-receptor interaction	K06237;K06237;K06237;K06237;K06237;K06237;K06237;K06237;K06237;K06237	GO:0005576//extracellular region;GO:0005581//collagen trimer;GO:0005587//collagen type IV trimer;GO:0005604//basement membrane;GO:0005615//extracellular space;GO:0005788//endoplasmic reticulum lumen;GO:0031012//extracellular matrix	GO:0005201//extracellular matrix structural constituent;GO:0030020//extracellular matrix structural constituent conferring tensile strength	GO:0030198//extracellular matrix organization;GO:0032836//glomerular basement membrane development;GO:0038063//collagen-activated tyrosine kinase receptor signaling pathway
ENSG00000108786	96	92	222	210	1.24	1.21	2.92	2.62	1.225	2.77	1.1771	7.63607e-06	8.40031e-05	HSD17B1	hydroxysteroid 17-beta dehydrogenase 1 [Source:HGNC Symbol;Acc:HGNC:5210]	Metabolism;Metabolism;Organismal Systems	Global and overview maps;Lipid metabolism;Endocrine system	ko01100//Metabolic pathways;ko00140//Steroid hormone biosynthesis;ko04913//Ovarian Steroidogenesis	K00044;K00044;K00044	GO:0005737//cytoplasm;GO:0005829//cytosol	GO:0003824//catalytic activity;GO:0004303//estradiol 17-beta-dehydrogenase activity;GO:0005496//steroid binding;GO:0016491//oxidoreductase activity;GO:0047035//testosterone dehydrogenase (NAD+) activity;GO:0070401//NADP+ binding;GO:1903924//estradiol binding	GO:0006629//lipid metabolic process;GO:0006694//steroid biosynthetic process;GO:0006703//estrogen biosynthetic process;GO:0008210//estrogen metabolic process;GO:0055114//oxidation-reduction process;GO:0060348//bone development;GO:0061370//testosterone biosynthetic process;GO:0071248//cellular response to metal ion
ENSG00000179104	104	107	247	223	1.46	1.43	2.95	3.04	1.445	2.995	1.05149	7.81324e-06	8.5317e-05	TMTC2	transmembrane O-mannosyltransferase targeting cadherins 2 [Source:HGNC Symbol;Acc:HGNC:25440]	-	-	-	-	GO:0005783//endoplasmic reticulum;GO:0005789//endoplasmic reticulum membrane;GO:0016020//membrane;GO:0016021//integral component of membrane	GO:0000030//mannosyltransferase activity;GO:0004169//dolichyl-phosphate-mannose-protein mannosyltransferase activity;GO:0005515//protein binding;GO:0016740//transferase activity	GO:0006486//protein glycosylation;GO:0035269//protein O-linked mannosylation;GO:0055074//calcium ion homeostasis
ENSG00000167107	35	40	123	116	1.13	1.45	4.58	4.14	1.29	4.36	1.75696	8.29238e-06	9.00316e-05	ACSF2	acyl-CoA synthetase family member 2 [Source:HGNC Symbol;Acc:HGNC:26101]	-	-	-	-	GO:0005739//mitochondrion;GO:0005759//mitochondrial matrix	GO:0000166//nucleotide binding;GO:0003824//catalytic activity;GO:0003996//acyl-CoA ligase activity;GO:0005515//protein binding;GO:0005524//ATP binding;GO:0016874//ligase activity;GO:0031956//medium-chain fatty acid-CoA ligase activity;GO:0047760//butyrate-CoA ligase activity	GO:0006629//lipid metabolic process;GO:0006631//fatty acid metabolic process;GO:0006637//acyl-CoA metabolic process
ENSG00000137491	67	64	198	149	2.03	1.98	5.05	4.35	2.005	4.7	1.22906	8.33053e-06	9.0372e-05	SLCO2B1	solute carrier organic anion transporter family member 2B1 [Source:HGNC Symbol;Acc:HGNC:10962]	-	-	-	-	GO:0005886//plasma membrane;GO:0005887//integral component of plasma membrane;GO:0016020//membrane;GO:0016021//integral component of membrane;GO:0016324//apical plasma membrane	GO:0005515//protein binding;GO:0008514//organic anion transmembrane transporter activity;GO:0015125//bile acid transmembrane transporter activity;GO:0015347//sodium-independent organic anion transmembrane transporter activity	GO:0001889//liver development;GO:0006811//ion transport;GO:0015711//organic anion transport;GO:0015721//bile acid and bile salt transport;GO:0043252//sodium-independent organic anion transport;GO:0055085//transmembrane transport;GO:0071718//sodium-independent icosanoid transport
ENSG00000166046	35	20	118	88	1.45	0.59	3.73	2.76	1.02	3.245	1.66965	1.30362e-05	0.000135879	TCP11L2	t-complex 11 like 2 [Source:HGNC Symbol;Acc:HGNC:28627]	-	-	-	-	-	GO:0005515//protein binding	-
ENSG00000284057	0	0	19	37	0	0	0.4	0.76	0.001	0.58	9.17991	1.32897e-05	0.000138089	AP001273.2	novel protein, C11orf54-MED17 readthrough	Organismal Systems	Endocrine system	ko04919//Thyroid hormone signaling pathway	K15133	GO:0005634//nucleus;GO:0016592//mediator complex;GO:0070847//core mediator complex	GO:0003712//transcription cofactor activity	GO:0006357//regulation of transcription from RNA polymerase II promoter
ENSG00000162105	94	78	203	198	0.72	0.69	1.8	1.48	0.705	1.64	1.218	1.4064e-05	0.000145001	SHANK2	SH3 and multiple ankyrin repeat domains 2 [Source:HGNC Symbol;Acc:HGNC:14295]	Organismal Systems	Nervous system	ko04724//Glutamatergic synapse	K15009	GO:0001750//photoreceptor outer segment;GO:0001917//photoreceptor inner segment;GO:0005575//cellular_component;GO:0005737//cytoplasm;GO:0005829//cytosol;GO:0005883//neurofilament;GO:0005886//plasma membrane;GO:0008328//ionotropic glutamate receptor complex;GO:0014069//postsynaptic density;GO:0016020//membrane;GO:0016324//apical plasma membrane;GO:0030054//cell junction;GO:0030425//dendrite;GO:003…	GO:0005515//protein binding;GO:0017124//SH3 domain binding;GO:0030159//receptor signaling complex scaffold activity;GO:0030160//GKAP/Homer scaffold activity;GO:0035255//ionotropic glutamate receptor binding	GO:0007416//synapse assembly;GO:0007612//learning;GO:0007613//memory;GO:0030534//adult behavior;GO:0035176//social behavior;GO:0035640//exploration behavior;GO:0048854//brain morphogenesis;GO:0051124//synaptic growth at neuromuscular junction;GO:0051705//multi-organism behavior;GO:0051968//positive regulation of synaptic transmission, glutamatergic;GO:0060291//long-term synaptic potentiation;GO:0…
ENSG00000173599	53	83	171	185	0.85	1.35	3.12	3.12	1.1	3.12	1.50404	1.572e-05	0.000160693	PC	pyruvate carboxylase [Source:HGNC Symbol;Acc:HGNC:8636]	Metabolism;Metabolism;Metabolism;Metabolism;Metabolism	Global and overview maps;Global and overview maps;Global and overview maps;Carbohydrate metabolism;Carbohydrate metabolism	ko01100//Metabolic pathways;ko01200//Carbon metabolism;ko01230//Biosynthesis of amino acids;ko00620//Pyruvate metabolism;ko00020//Citrate cycle (TCA cycle)	K01958;K01958;K01958;K01958;K01958	GO:0005737//cytoplasm;GO:0005739//mitochondrion;GO:0005759//mitochondrial matrix;GO:0005829//cytosol	GO:0000166//nucleotide binding;GO:0003824//catalytic activity;GO:0004736//pyruvate carboxylase activity;GO:0005515//protein binding;GO:0005524//ATP binding;GO:0009374//biotin binding;GO:0016874//ligase activity;GO:0042802//identical protein binding;GO:0046872//metal ion binding	GO:0006090//pyruvate metabolic process;GO:0006094//gluconeogenesis;GO:0006629//lipid metabolic process;GO:0006768//biotin metabolic process;GO:0008152//metabolic process;GO:0010629//negative regulation of gene expression;GO:0019074//viral RNA genome packaging;GO:0044791//positive regulation by host of viral release from host cell;GO:0044794//positive regulation by host of viral process
ENSG00000161958	159	173	317	325	4.07	4.55	8.65	9.32	4.31	8.985	1.05983	1.59847e-05	0.000162909	FGF11	fibroblast growth factor 11 [Source:HGNC Symbol;Acc:HGNC:3667]	-	-	-	-	GO:0005576//extracellular region	GO:0008083//growth factor activity	GO:0007165//signal transduction;GO:0007267//cell-cell signaling;GO:0007399//nervous system development
ENSG00000172345	46	44	135	124	1	0.93	2.85	2.93	0.965	2.89	1.58247	1.68467e-05	0.000170909	STARD5	StAR related lipid transfer domain containing 5 [Source:HGNC Symbol;Acc:HGNC:18065]	-	-	-	-	GO:0005829//cytosol	GO:0008289//lipid binding;GO:0015485//cholesterol binding;GO:0032052//bile acid binding	GO:0006869//lipid transport;GO:0015721//bile acid and bile salt transport;GO:0070508//cholesterol import
ENSG00000212724	89	102	25	40	6.54	7.61	1.8	2.84	7.075	2.32	-1.60861	1.81264e-05	0.000182638	KRTAP2-3	keratin associated protein 2-3 [Source:HGNC Symbol;Acc:HGNC:18906]	-	-	-	-	GO:0005829//cytosol;GO:0005882//intermediate filament;GO:0045095//keratin filament	GO:0005515//protein binding	GO:0031424//keratinization
ENSG00000142065	68	59	164	158	0.75	0.69	1.7	1.49	0.72	1.595	1.14749	1.91546e-05	0.000192124	ZFP14	ZFP14 zinc finger protein [Source:HGNC Symbol;Acc:HGNC:29312]	Human Diseases	Infectious diseases	ko05168//Herpes simplex infection	K09228	GO:0005634//nucleus	GO:0003676//nucleic acid binding;GO:0003677//DNA binding;GO:0046872//metal ion binding	GO:0001835//blastocyst hatching;GO:0006355//regulation of transcription, DNA-templated
ENSG00000073605	90	92	224	188	3.95	4.18	10.04	8.2	4.065	9.12	1.16578	2.46839e-05	0.000240863	GSDMB	gasdermin B [Source:HGNC Symbol;Acc:HGNC:23690]	-	-	-	-	GO:0005575//cellular_component;GO:0005737//cytoplasm;GO:0005829//cytosol;GO:0005886//plasma membrane;GO:0016020//membrane	GO:0001786//phosphatidylserine binding;GO:0003674//molecular_function;GO:0005546//phosphatidylinositol-4,5-bisphosphate binding;GO:0070273//phosphatidylinositol-4-phosphate binding	GO:0008150//biological_process;GO:0012501//programmed cell death;GO:0042742//defense response to bacterium;GO:0070269//pyroptosis
ENSG00000163898	54	68	153	161	0.97	1.32	3.01	3.42	1.145	3.215	1.48947	2.49193e-05	0.000242449	LIPH	lipase H [Source:HGNC Symbol;Acc:HGNC:18483]	-	-	-	-	GO:0005576//extracellular region;GO:0005615//extracellular space;GO:0005886//plasma membrane;GO:0016020//membrane	GO:0004620//phospholipase activity;GO:0008201//heparin binding;GO:0016298//lipase activity;GO:0016787//hydrolase activity;GO:0052689//carboxylic ester hydrolase activity	GO:0006629//lipid metabolic process;GO:0006654//phosphatidic acid biosynthetic process;GO:0016042//lipid catabolic process
ENSG00000171097	120	115	252	237	4	4.04	9.26	7.53	4.02	8.395	1.06233	2.5211e-05	0.000244571	KYAT1	kynurenine aminotransferase 1 [Source:HGNC Symbol;Acc:HGNC:1564]	Metabolism;Human Diseases;Metabolism;Metabolism;Metabolism	Global and overview maps;Cancers;Amino acid metabolism;Amino acid metabolism;Metabolism of other amino acids	ko01100//Metabolic pathways;ko05204//Chemical carcinogenesis;ko00270//Cysteine and methionine metabolism;ko00380//Tryptophan metabolism;ko00450//Selenocompound metabolism	K00816;K00816;K00816;K00816;K00816	GO:0005737//cytoplasm;GO:0005739//mitochondrion;GO:0005829//cytosol	GO:0003824//catalytic activity;GO:0005515//protein binding;GO:0008483//transaminase activity;GO:0016212//kynurenine-oxoglutarate transaminase activity;GO:0016740//transferase activity;GO:0016829//lyase activity;GO:0030170//pyridoxal phosphate binding;GO:0042803//protein homodimerization activity;GO:0047316//glutamine-phenylpyruvate transaminase activity;GO:0047804//cysteine-S-conjugate beta-lyase…	GO:0006559//L-phenylalanine catabolic process;GO:0006569//tryptophan catabolic process;GO:0006575//cellular modified amino acid metabolic process;GO:0008652//cellular amino acid biosynthetic process;GO:0009058//biosynthetic process;GO:0070189//kynurenine metabolic process;GO:0097052//L-kynurenine metabolic process;GO:0097053//L-kynurenine catabolic process
ENSG00000005187	27	31	132	77	0.86	1	4.16	2.43	0.93	3.295	1.82498	2.56865e-05	0.000248395	ACSM3	acyl-CoA synthetase medium chain family member 3 [Source:HGNC Symbol;Acc:HGNC:10522]	Metabolism;Metabolism	Global and overview maps;Carbohydrate metabolism	ko01100//Metabolic pathways;ko00650//Butanoate metabolism	K01896;K01896	GO:0005575//cellular_component;GO:0005739//mitochondrion;GO:0005759//mitochondrial matrix	GO:0000166//nucleotide binding;GO:0003674//molecular_function;GO:0003824//catalytic activity;GO:0003996//acyl-CoA ligase activity;GO:0004321//fatty-acyl-CoA synthase activity;GO:0005524//ATP binding;GO:0015645//fatty acid ligase activity;GO:0016874//ligase activity;GO:0018729//propionate CoA-transferase activity;GO:0046872//metal ion binding;GO:0047760//butyrate-CoA ligase activity;GO:0050218//pr…	GO:0006629//lipid metabolic process;GO:0006631//fatty acid metabolic process;GO:0006633//fatty acid biosynthetic process;GO:0006637//acyl-CoA metabolic process;GO:0008217//regulation of blood pressure;GO:0042632//cholesterol homeostasis
ENSG00000243244	93	97	235	191	1.07	1.15	2.86	2.16	1.11	2.51	1.17713	2.67789e-05	0.000257953	STON1	stonin 1 [Source:HGNC Symbol;Acc:HGNC:17003]	-	-	-	-	GO:0005737//cytoplasm;GO:0016020//membrane	-	GO:0006897//endocytosis;GO:0030100//regulation of endocytosis
ENSG00000121104	149	103	260	272	4.12	3.06	7.63	7.26	3.59	7.445	1.05229	2.86765e-05	0.000273599	FAM117A	family with sequence similarity 117 member A [Source:HGNC Symbol;Acc:HGNC:24179]	-	-	-	-	-	-	-
ENSG00000110628	103	92	201	225	4.37	3.89	8.37	9.36	4.13	8.865	1.10198	3.38378e-05	0.000316709	SLC22A18	solute carrier family 22 member 18 [Source:HGNC Symbol;Acc:HGNC:10964]	-	-	-	-	GO:0005635//nuclear envelope;GO:0005737//cytoplasm;GO:0005886//plasma membrane;GO:0016020//membrane;GO:0016021//integral component of membrane;GO:0016324//apical plasma membrane	GO:0015293//symporter activity;GO:0022857//transmembrane transporter activity;GO:0031625//ubiquitin protein ligase binding	GO:0006811//ion transport;GO:0007588//excretion;GO:0015695//organic cation transport;GO:0042908//xenobiotic transport;GO:0055085//transmembrane transport
ENSG00000171914	191	170	354	318	1.61	1.51	3.35	3.04	1.56	3.195	1.03427	3.91928e-05	0.000360487	TLN2	talin 2 [Source:HGNC Symbol;Acc:HGNC:15447]	Human Diseases;Human Diseases;Environmental Information Processing;Cellular Processes;Organismal Systems	Infectious diseases;Infectious diseases;Signal transduction;Cellular community - eukaryotes;Immune system	ko05131//Shigellosis;ko05166//HTLV-I infection;ko04015//Rap1 signaling pathway;ko04510//Focal adhesion;ko04611//Platelet activation	K06271;K06271;K06271;K06271;K06271	GO:0001726//ruffle;GO:0005623//cell;GO:0005737//cytoplasm;GO:0005856//cytoskeleton;GO:0005886//plasma membrane;GO:0005925//focal adhesion;GO:0015629//actin cytoskeleton;GO:0016020//membrane;GO:0030054//cell junction;GO:0045202//synapse	GO:0003779//actin binding;GO:0005198//structural molecule activity;GO:0005200//structural constituent of cytoskeleton;GO:0005515//protein binding;GO:0030276//clathrin binding;GO:0051015//actin filament binding	GO:0006897//endocytosis;GO:0007016//cytoskeletal anchoring at plasma membrane;GO:0007043//cell-cell junction assembly;GO:0007155//cell adhesion
ENSG00000163536	59	74	170	157	2.38	2.7	6.9	5.16	2.54	6.03	1.24733	4.11545e-05	0.000376966	SERPINI1	serpin family I member 1 [Source:HGNC Symbol;Acc:HGNC:8943]	-	-	-	-	GO:0005576//extracellular region;GO:0005615//extracellular space;GO:0031410//cytoplasmic vesicle;GO:0034774//secretory granule lumen;GO:0043025//neuronal cell body;GO:0043204//perikaryon;GO:0060205//cytoplasmic membrane-bounded vesicle lumen;GO:0070062//extracellular exosome	GO:0004867//serine-type endopeptidase inhibitor activity;GO:0030414//peptidase inhibitor activity	GO:0007417//central nervous system development;GO:0007422//peripheral nervous system development;GO:0010466//negative regulation of peptidase activity;GO:0010951//negative regulation of endopeptidase activity;GO:0010976//positive regulation of neuron projection development;GO:0030155//regulation of cell adhesion
ENSG00000111653	77	78	175	182	4.02	4.14	8.7	10.37	4.08	9.535	1.22466	4.38899e-05	0.000397911	ING4	inhibitor of growth family member 4 [Source:HGNC Symbol;Acc:HGNC:19423]	-	-	-	-	GO:0000123//histone acetyltransferase complex;GO:0005634//nucleus;GO:0005654//nucleoplasm;GO:0005829//cytosol;GO:0045111//intermediate filament cytoskeleton	GO:0003713//transcription coactivator activity;GO:0005515//protein binding;GO:0035064//methylated histone binding;GO:0046872//metal ion binding	GO:0006260//DNA replication;GO:0006325//chromatin organization;GO:0006473//protein acetylation;GO:0006915//apoptotic process;GO:0006978//DNA damage response, signal transduction by p53 class mediator resulting in transcription of p21 class mediator;GO:0007049//cell cycle;GO:0007050//cell cycle arrest;GO:0008285//negative regulation of cell proliferation;GO:0016573//histone acetylation;GO:0043065/…
ENSG00000134245	85	109	222	205	0.58	0.78	1.59	1.62	0.68	1.605	1.23897	4.46729e-05	0.000403086	WNT2B	Wnt family member 2B [Source:HGNC Symbol;Acc:HGNC:12781]	Human Diseases;Human Diseases;Human Diseases;Human Diseases;Human Diseases;Environmental Information Processing;Environmental Information Processing;Human Diseases;Environmental Information Processing;Human Diseases;Human Diseases;Cellular Processes;Organismal Systems;Human Diseases	Cancers;Neurodegenerative diseases;Infectious diseases;Cancers;Cancers;Signal transduction;Signal transduction;Endocrine and metabolic diseases;Signal transduction;Cancers;Cancers;Cellular community - eukaryotes;Endocrine system;Cancers	ko05200//Pathways in cancer;ko05010//Alzheimer disease;ko05165//Human papillomavirus infection;ko05205//Proteoglycans in cancer;ko05225//Hepatocellular carcinoma;ko04310//Wnt signaling pathway;ko04150//mTOR signaling pathway;ko04934//Cushing syndrome;ko04390//Hippo signaling pathway;ko05224//Breast cancer;ko05226//Gastric cancer;ko04550//Signaling pathways regulating pluripotency of stem cells;ko…	K00182;K00182;K00182;K00182;K00182;K00182;K00182;K00182;K00182;K00182;K00182;K00182;K00182;K00182	GO:0005576//extracellular region;GO:0005615//extracellular space;GO:0043231//intracellular membrane-bounded organelle	GO:0005102//receptor binding;GO:0005109//frizzled binding	GO:0002062//chondrocyte differentiation;GO:0002088//lens development in camera-type eye;GO:0007275//multicellular organism development;GO:0008584//male gonad development;GO:0009267//cellular response to starvation;GO:0016055//Wnt signaling pathway;GO:0021871//forebrain regionalization;GO:0030182//neuron differentiation;GO:0045165//cell fate commitment;GO:0060070//canonical Wnt signaling pathway;G…
ENSG00000049249	169	164	309	313	2.42	2.43	6.87	4.73	2.425	5.8	1.25807	4.86729e-05	0.000435925	TNFRSF9	TNF receptor superfamily member 9 [Source:HGNC Symbol;Acc:HGNC:11924]	Environmental Information Processing	Signaling molecules and interaction	ko04060//Cytokine-cytokine receptor interaction	K05146	GO:0005886//plasma membrane;GO:0005887//integral component of plasma membrane;GO:0009897//external side of plasma membrane;GO:0016020//membrane;GO:0016021//integral component of membrane	GO:0005515//protein binding;GO:0038023//signaling receptor activity	GO:0006915//apoptotic process;GO:0008285//negative regulation of cell proliferation;GO:0033209//tumor necrosis factor-mediated signaling pathway;GO:0042127//regulation of cell proliferation
ENSG00000186862	26	30	86	101	0.68	0.75	2.88	2.42	0.715	2.65	1.88998	4.98344e-05	0.000444532	PDZD7	PDZ domain containing 7 [Source:HGNC Symbol;Acc:HGNC:26257]	-	-	-	-	GO:0001917//photoreceptor inner segment;GO:0002141//stereocilia ankle link;GO:0002142//stereocilia ankle link complex;GO:0005615//extracellular space;GO:0005634//nucleus;GO:0005654//nucleoplasm;GO:0005886//plasma membrane;GO:0005929//cilium;GO:0032391//photoreceptor connecting cilium;GO:0032420//stereocilium;GO:0032426//stereocilium tip;GO:0042995//cell projection;GO:1990696//USH2 complex	GO:0005515//protein binding;GO:0042802//identical protein binding	GO:0007605//sensory perception of sound;GO:0042491//auditory receptor cell differentiation;GO:0045184//establishment of protein localization;GO:0050910//detection of mechanical stimulus involved in sensory perception of sound;GO:0060088//auditory receptor cell stereocilium organization;GO:0060117//auditory receptor cell development;GO:0060119//inner ear receptor cell development
ENSG00000272196	142	120	220	347	16.22	13.83	24.55	38.27	15.025	31.41	1.06386	5.05327e-05	0.000449555	H2AC19	H2A clustered histone 19 [Source:HGNC Symbol;Acc:HGNC:29668]	Human Diseases;Human Diseases;Cellular Processes	Immune diseases;Substance dependence;Cell growth and death	ko05322//Systemic lupus erythematosus;ko05034//Alcoholism;ko04217//Necroptosis	K11251;K11251;K11251	GO:0000786//nucleosome;GO:0000790//nuclear chromatin;GO:0005634//nucleus;GO:0005694//chromosome;GO:0070062//extracellular exosome	GO:0003674//molecular_function;GO:0003677//DNA binding;GO:0046982//protein heterodimerization activity	GO:0006325//chromatin organization;GO:0006342//chromatin silencing;GO:0008150//biological_process
ENSG00000128973	842	883	372	536	27.13	30.59	11.07	17.54	28.86	14.305	-1.01255	5.25165e-05	0.000464717	CLN6	CLN6 transmembrane ER protein [Source:HGNC Symbol;Acc:HGNC:2077]	-	-	-	-	GO:0005623//cell;GO:0005730//nucleolus;GO:0005769//early endosome;GO:0005783//endoplasmic reticulum;GO:0005788//endoplasmic reticulum lumen;GO:0005789//endoplasmic reticulum membrane;GO:0016020//membrane;GO:0016021//integral component of membrane;GO:0043231//intracellular membrane-bounded organelle;GO:0045121//membrane raft	GO:0005515//protein binding;GO:0035727//lysophosphatidic acid binding;GO:0042803//protein homodimerization activity	GO:0001573//ganglioside metabolic process;GO:0007040//lysosome organization;GO:0007042//lysosomal lumen acidification;GO:0007601//visual perception;GO:0008203//cholesterol metabolic process;GO:0030163//protein catabolic process;GO:0030203//glycosaminoglycan metabolic process;GO:0031987//locomotion involved in locomotory behavior;GO:0044265//cellular macromolecule catabolic process;GO:0045862//pos…
ENSG00000125746	127	143	277	256	3.99	6.29	29.75	8.66	5.14	19.205	1.90164	5.7137e-05	0.000499331	EML2	EMAP like 2 [Source:HGNC Symbol;Acc:HGNC:18035]	-	-	-	-	GO:0005737//cytoplasm;GO:0005819//spindle;GO:0005856//cytoskeleton;GO:0005874//microtubule;GO:0005875//microtubule associated complex;GO:0016020//membrane;GO:0016021//integral component of membrane;GO:0072686//mitotic spindle	GO:0005102//receptor binding;GO:0005515//protein binding;GO:0008017//microtubule binding;GO:0008022//protein C-terminus binding;GO:0015631//tubulin binding	GO:0000226//microtubule cytoskeleton organization;GO:0007601//visual perception;GO:0007605//sensory perception of sound;GO:0010968//regulation of microtubule nucleation;GO:0031115//negative regulation of microtubule polymerization
ENSG00000130707	59	64	158	144	2.48	2.69	6.48	5.73	2.585	6.105	1.23983	6.30829e-05	0.000543395	ASS1	argininosuccinate synthase 1 [Source:HGNC Symbol;Acc:HGNC:758]	Metabolism;Human Diseases;Metabolism;Metabolism;Metabolism	Global and overview maps;Cardiovascular diseases;Global and overview maps;Amino acid metabolism;Amino acid metabolism	ko01100//Metabolic pathways;ko05418//Fluid shear stress and atherosclerosis;ko01230//Biosynthesis of amino acids;ko00250//Alanine, aspartate and glutamate metabolism;ko00220//Arginine biosynthesis	K01940;K01940;K01940;K01940;K01940	GO:0005634//nucleus;GO:0005737//cytoplasm;GO:0005739//mitochondrion;GO:0005741//mitochondrial outer membrane;GO:0005764//lysosome;GO:0005783//endoplasmic reticulum;GO:0005829//cytosol;GO:0043005//neuron projection;GO:0043025//neuronal cell body;GO:0043204//perikaryon;GO:0070062//extracellular exosome;GO:0070852//cell body fiber	GO:0000166//nucleotide binding;GO:0003723//RNA binding;GO:0004055//argininosuccinate synthase activity;GO:0005515//protein binding;GO:0005524//ATP binding;GO:0015643//toxic substance binding;GO:0016597//amino acid binding;GO:0016874//ligase activity;GO:0042802//identical protein binding	GO:0000050//urea cycle;GO:0000052//citrulline metabolic process;GO:0000053//argininosuccinate metabolic process;GO:0001822//kidney development;GO:0001889//liver development;GO:0006526//arginine biosynthetic process;GO:0006531//aspartate metabolic process;GO:0006953//acute-phase response;GO:0007494//midgut development;GO:0007568//aging;GO:0007584//response to nutrient;GO:0007623//circadian rhythm;…
ENSG00000163141	18	15	68	69	0.44	0.3	1.57	1.45	0.37	1.51	2.02895	6.32658e-05	0.000544524	BNIPL	BCL2 interacting protein like [Source:HGNC Symbol;Acc:HGNC:16976]	-	-	-	-	GO:0005634//nucleus;GO:0005737//cytoplasm;GO:0005829//cytosol	GO:0004309//exopolyphosphatase activity;GO:0005515//protein binding;GO:0042802//identical protein binding	GO:0006798//polyphosphate catabolic process;GO:0006915//apoptotic process;GO:0008285//negative regulation of cell proliferation;GO:0040009//regulation of growth rate
ENSG00000174456	47	52	136	123	2.62	2.75	7.64	6.99	2.685	7.315	1.44594	8.12588e-05	0.000678006	C12orf76	chromosome 12 open reading frame 76 [Source:HGNC Symbol;Acc:HGNC:33790]	-	-	-	-	GO:0016020//membrane;GO:0016021//integral component of membrane	-	-
ENSG00000122574	94	82	182	201	1.53	1.34	2.89	3.19	1.435	3.04	1.08302	8.89596e-05	0.00073125	WIPF3	WAS/WASL interacting protein family member 3 [Source:HGNC Symbol;Acc:HGNC:22004]	Human Diseases;Cellular Processes;Human Diseases	Infectious diseases;Transport and catabolism;Infectious disease: bacterial	ko05130//Pathogenic Escherichia coli infection;ko04144//Endocytosis;ko05135//Yersinia infection	K19475;K19475;K19475	GO:0005737//cytoplasm;GO:0005829//cytosol;GO:0005884//actin filament	GO:0003779//actin binding;GO:0017124//SH3 domain binding;GO:0051015//actin filament binding	GO:0000147//actin cortical patch assembly;GO:0006897//endocytosis;GO:0007275//multicellular organism development;GO:0007283//spermatogenesis;GO:0008360//regulation of cell shape;GO:0030048//actin filament-based movement;GO:0030154//cell differentiation;GO:0038096//Fc-gamma receptor signaling pathway involved in phagocytosis;GO:0051127//positive regulation of actin nucleation;GO:0051666//actin cor…
ENSG00000108984	25	12	105	54	0.19	0.25	1.34	0.6	0.22	0.97	2.14048	9.56389e-05	0.00077918	MAP2K6	mitogen-activated protein kinase kinase 6 [Source:HGNC Symbol;Acc:HGNC:6846]	Environmental Information Processing;Human Diseases;Human Diseases;Environmental Information Processing;Human Diseases;Human Diseases;Human Diseases;Human Diseases;Cellular Processes;Human Diseases;Organismal Systems;Organismal Systems;Human Diseases;Organismal Systems;Environmental Information Processing;Human Diseases;Organismal Systems;Organismal Systems;Human Diseases;Organismal Systems;Human…	Signal transduction;Infectious diseases;Infectious diseases;Signal transduction;Infectious diseases;Infectious disease: viral;Infectious diseases;Infectious diseases;Cell growth and death;Cardiovascular diseases;Immune system;Development;Infectious disease: bacterial;Endocrine system;Signal transduction;Infectious diseases;Immune system;Sensory system;Cancer: overview;Endocrine system;Neurodegene…	ko04010//MAPK signaling pathway;ko05169//Epstein-Barr virus infection;ko05163//Human cytomegalovirus infection;ko04015//Rap1 signaling pathway;ko05132//Salmonella infection;ko05170//Human immunodeficiency virus 1 infection;ko05167//Kaposi sarcoma-associated herpesvirus infection;ko05161//Hepatitis B;ko04218//Cellular senescence;ko05418//Fluid shear stress and atherosclerosis;ko04664//Fc epsilon R…	K04433;K04433;K04433;K04433;K04433;K04433;K04433;K04433;K04433;K04433;K04433;K04433;K04433;K04433;K04433;K04433;K04433;K04433;K04433;K04433;K04433	GO:0005634//nucleus;GO:0005654//nucleoplasm;GO:0005737//cytoplasm;GO:0005829//cytosol;GO:0005856//cytoskeleton	GO:0000166//nucleotide binding;GO:0004672//protein kinase activity;GO:0004674//protein serine/threonine kinase activity;GO:0004708//MAP kinase kinase activity;GO:0004713//protein tyrosine kinase activity;GO:0005515//protein binding;GO:0005524//ATP binding;GO:0016301//kinase activity;GO:0016740//transferase activity;GO:0019901//protein kinase binding	GO:0000165//MAPK cascade;GO:0000187//activation of MAPK activity;GO:0001934//positive regulation of protein phosphorylation;GO:0002931//response to ischemia;GO:0006468//protein phosphorylation;GO:0006915//apoptotic process;GO:0006975//DNA damage induced protein phosphorylation;GO:0007050//cell cycle arrest;GO:0007165//signal transduction;GO:0007346//regulation of mitotic cell cycle;GO:0016310//ph…
ENSG00000170153	45	60	148	124	0.4	0.41	0.93	0.75	0.405	0.84	1.05247	0.000103088	0.000823217	RNF150	ring finger protein 150 [Source:HGNC Symbol;Acc:HGNC:23138]	-	-	-	-	GO:0016020//membrane;GO:0016021//integral component of membrane	GO:0046872//metal ion binding;GO:0061630//ubiquitin protein ligase activity	GO:0006511//ubiquitin-dependent protein catabolic process;GO:0016567//protein ubiquitination
ENSG00000103150	115	97	192	257	0.57	0.49	0.93	1.69	0.53	1.31	1.3055	0.000108697	0.000862055	MLYCD	malonyl-CoA decarboxylase [Source:HGNC Symbol;Acc:HGNC:7150]	Metabolism;Environmental Information Processing;Cellular Processes;Metabolism;Metabolism	Global and overview maps;Signal transduction;Transport and catabolism;Carbohydrate metabolism;Metabolism of other amino acids	ko01100//Metabolic pathways;ko04152//AMPK signaling pathway;ko04146//Peroxisome;ko00640//Propanoate metabolism;ko00410//beta-Alanine metabolism	K01578;K01578;K01578;K01578;K01578	GO:0005737//cytoplasm;GO:0005739//mitochondrion;GO:0005759//mitochondrial matrix;GO:0005777//peroxisome;GO:0005782//peroxisomal matrix;GO:0005829//cytosol	GO:0016829//lyase activity;GO:0016831//carboxy-lyase activity;GO:0042802//identical protein binding;GO:0050080//malonyl-CoA decarboxylase activity	GO:0002931//response to ischemia;GO:0006085//acetyl-CoA biosynthetic process;GO:0006625//protein targeting to peroxisome;GO:0006629//lipid metabolic process;GO:0006631//fatty acid metabolic process;GO:0006633//fatty acid biosynthetic process;GO:0006637//acyl-CoA metabolic process;GO:0010906//regulation of glucose metabolic process;GO:0019395//fatty acid oxidation;GO:0031998//regulation of fatty a…
ENSG00000139629	98	101	208	205	2.22	2.12	4.92	4.18	2.17	4.55	1.06817	0.000109562	0.000866338	GALNT6	polypeptide N-acetylgalactosaminyltransferase 6 [Source:HGNC Symbol;Acc:HGNC:4128]	Metabolism;Metabolism;Metabolism	Global and overview maps;Glycan biosynthesis and metabolism;Glycan biosynthesis and metabolism	ko01100//Metabolic pathways;ko00514//Other types of O-glycan biosynthesis;ko00512//Mucin type O-glycan biosynthesis	K00710;K00710;K00710	GO:0000139//Golgi membrane;GO:0005794//Golgi apparatus;GO:0016020//membrane;GO:0016021//integral component of membrane;GO:0048471//perinuclear region of cytoplasm	GO:0004653//polypeptide N-acetylgalactosaminyltransferase activity;GO:0016740//transferase activity;GO:0016757//transferase activity, transferring glycosyl groups;GO:0030246//carbohydrate binding;GO:0046872//metal ion binding	GO:0006486//protein glycosylation;GO:0006493//protein O-linked glycosylation;GO:0016266//O-glycan processing
ENSG00000184381	77	59	167	152	1.73	1.46	4.96	3.5	1.595	4.23	1.4071	0.000115168	0.000905814	PLA2G6	phospholipase A2 group VI [Source:HGNC Symbol;Acc:HGNC:9039]	Metabolism;Environmental Information Processing;Organismal Systems;Organismal Systems;Organismal Systems;Metabolism;Metabolism;Metabolism;Metabolism;Metabolism	Global and overview maps;Signal transduction;Immune system;Circulatory system;Sensory system;Lipid metabolism;Lipid metabolism;Lipid metabolism;Lipid metabolism;Lipid metabolism	ko01100//Metabolic pathways;ko04014//Ras signaling pathway;ko04666//Fc gamma R-mediated phagocytosis;ko04270//Vascular smooth muscle contraction;ko04750//Inflammatory mediator regulation of TRP channels;ko00564//Glycerophospholipid metabolism;ko00590//Arachidonic acid metabolism;ko00565//Ether lipid metabolism;ko00591//Linoleic acid metabolism;ko00592//alpha-Linolenic acid metabolism	K16343;K16343;K16343;K16343;K16343;K16343;K16343;K16343;K16343;K16343	GO:0005615//extracellular space;GO:0005623//cell;GO:0005737//cytoplasm;GO:0005739//mitochondrion;GO:0005829//cytosol;GO:0016020//membrane;GO:0016021//integral component of membrane;GO:0034451//centriolar satellite	GO:0004623//phospholipase A2 activity;GO:0005515//protein binding;GO:0005516//calmodulin binding;GO:0016787//hydrolase activity;GO:0017171//serine hydrolase activity;GO:0019901//protein kinase binding;GO:0043008//ATP-dependent protein binding;GO:0047499//calcium-independent phospholipase A2 activity	GO:0001934//positive regulation of protein phosphorylation;GO:0006629//lipid metabolic process;GO:0006935//chemotaxis;GO:0007204//positive regulation of cytosolic calcium ion concentration;GO:0007613//memory;GO:0014832//urinary bladder smooth muscle contraction;GO:0016042//lipid catabolic process;GO:0019731//antibacterial humoral response;GO:0032049//cardiolipin biosynthetic process;GO:0034976//r…
ENSG00000156804	31	47	134	95	0.4	0.78	2.3	1.03	0.59	1.665	1.49674	0.000126768	0.000985971	FBXO32	F-box protein 32 [Source:HGNC Symbol;Acc:HGNC:16731]	Environmental Information Processing	Signal transduction	ko04068//FoxO signaling pathway	K10305	GO:0005634//nucleus;GO:0005654//nucleoplasm;GO:0005737//cytoplasm;GO:0005829//cytosol;GO:0019005//SCF ubiquitin ligase complex;GO:0030018//Z disc	GO:0005515//protein binding	GO:0000209//protein polyubiquitination;GO:0014894//response to denervation involved in regulation of muscle adaptation;GO:0016567//protein ubiquitination;GO:0043687//post-translational protein modification;GO:0071549//cellular response to dexamethasone stimulus
ENSG00000239521	36	45	118	106	0.85	1.07	2.72	2.41	0.96	2.565	1.41785	0.00013322	0.00102715	CASTOR3	CASTOR family member 3 [Source:HGNC Symbol;Acc:HGNC:29954]	Environmental Information Processing	Signal transduction	ko04150//mTOR signaling pathway	K23081	GO:0005829//cytosol;GO:0061700//GATOR2 complex	-	GO:1902531//regulation of intracellular signal transduction;GO:1903577//cellular response to L-arginine;GO:1904262//negative regulation of TORC1 signaling
ENSG00000162496	89	104	203	201	2.6	3.08	6.22	6.49	2.84	6.355	1.162	0.000134677	0.00103657	DHRS3	dehydrogenase/reductase 3 [Source:HGNC Symbol;Acc:HGNC:17693]	Metabolism;Metabolism	Global and overview maps;Metabolism of cofactors and vitamins	ko01100//Metabolic pathways;ko00830//Retinol metabolism	K11146;K11146	GO:0005789//endoplasmic reticulum membrane;GO:0005811//lipid particle;GO:0016020//membrane;GO:0016021//integral component of membrane;GO:0042622//photoreceptor outer segment membrane	GO:0000166//nucleotide binding;GO:0004745//retinol dehydrogenase activity;GO:0009055//electron carrier activity;GO:0016491//oxidoreductase activity;GO:0016616//oxidoreductase activity, acting on the CH-OH group of donors, NAD or NADP as acceptor;GO:0052650//NADP-retinol dehydrogenase activity	GO:0001523//retinoid metabolic process;GO:0003151//outflow tract morphogenesis;GO:0007601//visual perception;GO:0022900//electron transport chain;GO:0030278//regulation of ossification;GO:0042572//retinol metabolic process;GO:0048385//regulation of retinoic acid receptor signaling pathway;GO:0048387//negative regulation of retinoic acid receptor signaling pathway;GO:0055114//oxidation-reduction p…
ENSG00000233822	65	55	157	133	2.59	2.65	5.84	5.07	2.62	5.455	1.05801	0.000135555	0.00104213	H2BC15	H2B clustered histone 15 [Source:HGNC Symbol;Acc:HGNC:4749]	Human Diseases;Human Diseases;Human Diseases	Immune diseases;Cancers;Substance dependence	ko05322//Systemic lupus erythematosus;ko05203//Viral carcinogenesis;ko05034//Alcoholism	K11252;K11252;K11252	GO:0000786//nucleosome;GO:0005634//nucleus;GO:0005654//nucleoplasm;GO:0005694//chromosome;GO:0005829//cytosol;GO:0070062//extracellular exosome	GO:0003677//DNA binding;GO:0046982//protein heterodimerization activity	GO:0006334//nucleosome assembly;GO:0016567//protein ubiquitination
ENSG00000174599	55	61	135	146	1.75	1.97	4.2	4.49	1.86	4.345	1.22405	0.000140425	0.0010746	TRAM1L1	translocation associated membrane protein 1 like 1 [Source:HGNC Symbol;Acc:HGNC:28371]	Genetic Information Processing	Folding, sorting and degradation	ko04141//Protein processing in endoplasmic reticulum	K14010	GO:0005783//endoplasmic reticulum;GO:0005789//endoplasmic reticulum membrane;GO:0005791//rough endoplasmic reticulum;GO:0016020//membrane;GO:0016021//integral component of membrane	-	GO:0006616//SRP-dependent cotranslational protein targeting to membrane, translocation;GO:0015031//protein transport
ENSG00000248905	10	3	31	61	0.07	0.03	0.24	0.46	0.05	0.35	2.80735	0.000149603	0.00113569	FMN1	formin 1 [Source:HGNC Symbol;Acc:HGNC:3768]	-	-	-	-	GO:0005634//nucleus;GO:0005737//cytoplasm;GO:0005789//endoplasmic reticulum membrane;GO:0005884//actin filament;GO:0005886//plasma membrane;GO:0005912//adherens junction;GO:0016020//membrane;GO:0030054//cell junction	GO:0003779//actin binding;GO:0008017//microtubule binding;GO:0017124//SH3 domain binding	GO:0010467//gene expression;GO:0030838//positive regulation of actin filament polymerization;GO:0035136//forelimb morphogenesis;GO:0035137//hindlimb morphogenesis;GO:0045010//actin nucleation;GO:0048705//skeletal system morphogenesis;GO:0051127//positive regulation of actin nucleation;GO:0051894//positive regulation of focal adhesion assembly;GO:0060173//limb development;GO:0072092//ureteric bud …
ENSG00000131781	21	46	116	97	0.81	1.42	3.25	2.64	1.115	2.945	1.40122	0.000150886	0.00114412	FMO5	flavin containing dimethylaniline monoxygenase 5 [Source:HGNC Symbol;Acc:HGNC:3773]	Metabolism	Xenobiotics biodegradation and metabolism	ko00982//Drug metabolism - cytochrome P450	K00485	GO:0005783//endoplasmic reticulum;GO:0005789//endoplasmic reticulum membrane;GO:0005829//cytosol;GO:0016020//membrane;GO:0016021//integral component of membrane;GO:0031090//organelle membrane;GO:0043231//intracellular membrane-bounded organelle	GO:0004497//monooxygenase activity;GO:0004499//N,N-dimethylaniline monooxygenase activity;GO:0016491//oxidoreductase activity;GO:0050660//flavin adenine dinucleotide binding;GO:0050661//NADP binding	GO:0008150//biological_process;GO:0055114//oxidation-reduction process
ENSG00000184949	35	32	106	89	0.22	0.2	0.64	0.53	0.21	0.585	1.47805	0.00017949	0.00133215	FAM227A	family with sequence similarity 227 member A [Source:HGNC Symbol;Acc:HGNC:44197]	-	-	-	-	-	-	-
ENSG00000196391	90	85	167	208	1.36	1.6	3.39	3.47	1.48	3.43	1.21261	0.000186636	0.00137674	ZNF774	zinc finger protein 774 [Source:HGNC Symbol;Acc:HGNC:33108]	-	-	-	-	GO:0005634//nucleus	GO:0003676//nucleic acid binding;GO:0003677//DNA binding;GO:0005515//protein binding;GO:0046872//metal ion binding	-
ENSG00000162687	21	19	73	69	0.28	0.21	0.99	0.92	0.245	0.955	1.96272	0.000199389	0.00145948	KCNT2	potassium sodium-activated channel subfamily T member 2 [Source:HGNC Symbol;Acc:HGNC:18866]	-	-	-	-	GO:0005886//plasma membrane;GO:0016020//membrane;GO:0016021//integral component of membrane	GO:0000166//nucleotide binding;GO:0005228//intracellular sodium activated potassium channel activity;GO:0005267//potassium channel activity;GO:0005524//ATP binding;GO:0015271//outward rectifier potassium channel activity;GO:0070089//chloride-activated potassium channel activity	GO:0006811//ion transport;GO:0006813//potassium ion transport;GO:0071805//potassium ion transmembrane transport;GO:0097623//potassium ion export across plasma membrane
ENSG00000141854	34	35	97	99	2.08	1.92	5.27	4.63	2	4.95	1.30743	0.00020308	0.00147998	MISP3	MISP family member 3 [Source:HGNC Symbol;Acc:HGNC:26963]	-	-	-	-	-	-	-
ENSG00000169432	82	72	190	151	0.74	0.84	2.04	1.57	0.79	1.805	1.19207	0.000215626	0.00155776	SCN9A	sodium voltage-gated channel alpha subunit 9 [Source:HGNC Symbol;Acc:HGNC:10597]	Organismal Systems	Sensory system	ko04742//Taste transduction	K04841	GO:0001518//voltage-gated sodium channel complex;GO:0005886//plasma membrane;GO:0005887//integral component of plasma membrane;GO:0016020//membrane;GO:0016021//integral component of membrane;GO:0030424//axon;GO:0042995//cell projection;GO:0043005//neuron projection	GO:0005216//ion channel activity;GO:0005244//voltage-gated ion channel activity;GO:0005248//voltage-gated sodium channel activity;GO:0005261//cation channel activity;GO:0005272//sodium channel activity;GO:0005515//protein binding;GO:0031402//sodium ion binding	GO:0006811//ion transport;GO:0006814//sodium ion transport;GO:0006954//inflammatory response;GO:0009636//response to toxic substance;GO:0009791//post-embryonic development;GO:0019228//neuronal action potential;GO:0019233//sensory perception of pain;GO:0034220//ion transmembrane transport;GO:0034765//regulation of ion transmembrane transport;GO:0035725//sodium ion transmembrane transport;GO:004826…
ENSG00000143434	72	70	171	147	1.41	1.49	3.15	2.76	1.45	2.955	1.02711	0.000217279	0.00156545	SEMA6C	semaphorin 6C [Source:HGNC Symbol;Acc:HGNC:10740]	Organismal Systems	Development	ko04360//Axon guidance	K06842	GO:0005615//extracellular space;GO:0005886//plasma membrane;GO:0005887//integral component of plasma membrane;GO:0016020//membrane;GO:0016021//integral component of membrane	GO:0005515//protein binding;GO:0030215//semaphorin receptor binding;GO:0045499//chemorepellent activity	GO:0001755//neural crest cell migration;GO:0007275//multicellular organism development;GO:0007399//nervous system development;GO:0007411//axon guidance;GO:0030154//cell differentiation;GO:0030335//positive regulation of cell migration;GO:0048843//negative regulation of axon extension involved in axon guidance;GO:0050919//negative chemotaxis;GO:0071526//semaphorin-plexin signaling pathway
ENSG00000185630	78	96	207	168	0.98	1.13	3.22	1.72	1.055	2.47	1.22727	0.000218715	0.00157261	PBX1	PBX homeobox 1 [Source:HGNC Symbol;Acc:HGNC:8632]	Human Diseases;Human Diseases;Organismal Systems	Cancers;Endocrine and metabolic diseases;Endocrine system	ko05202//Transcriptional misregulation in cancers;ko04934//Cushing syndrome;ko04927//Cortisol synthesis and secretion	K09355;K09355;K09355	GO:0000790//nuclear chromatin;GO:0005634//nucleus;GO:0005654//nucleoplasm;GO:0005667//transcription factor complex;GO:0005737//cytoplasm;GO:0090575//RNA polymerase II transcription factor complex	GO:0000977//RNA polymerase II regulatory region sequence-specific DNA binding;GO:0000978//RNA polymerase II core promoter proximal region sequence-specific DNA binding;GO:0000981//RNA polymerase II transcription factor activity, sequence-specific DNA binding;GO:0001228//transcriptional activator activity, RNA polymerase II transcription regulatory region sequence-specific binding;GO:0003677//DNA …	GO:0001655//urogenital system development;GO:0001658//branching involved in ureteric bud morphogenesis;GO:0006355//regulation of transcription, DNA-templated;GO:0006694//steroid biosynthetic process;GO:0007221//positive regulation of transcription of Notch receptor target;GO:0007275//multicellular organism development;GO:0007548//sex differentiation;GO:0008284//positive regulation of cell prolife…
ENSG00000180787	101	81	197	184	1.3	1.06	2.49	2.29	1.18	2.39	1.01822	0.000222229	0.00159077	ZFP3	ZFP3 zinc finger protein [Source:HGNC Symbol;Acc:HGNC:12861]	-	-	-	-	GO:0005575//cellular_component;GO:0005634//nucleus	GO:0003674//molecular_function;GO:0003676//nucleic acid binding;GO:0003677//DNA binding;GO:0003700//transcription factor activity, sequence-specific DNA binding;GO:0043565//sequence-specific DNA binding;GO:0046872//metal ion binding	GO:0006355//regulation of transcription, DNA-templated;GO:0008150//biological_process
ENSG00000120327	60	47	137	125	1.03	0.82	2.15	1.83	0.925	1.99	1.10524	0.000226816	0.00162098	PCDHB14	protocadherin beta 14 [Source:HGNC Symbol;Acc:HGNC:8685]	-	-	-	-	GO:0005886//plasma membrane;GO:0005887//integral component of plasma membrane;GO:0016020//membrane;GO:0016021//integral component of membrane;GO:0045202//synapse	GO:0005509//calcium ion binding;GO:0005515//protein binding	GO:0007155//cell adhesion;GO:0007156//homophilic cell adhesion via plasma membrane adhesion molecules;GO:0007268//synaptic transmission;GO:0007416//synapse assembly;GO:0016339//calcium-dependent cell-cell adhesion via plasma membrane cell adhesion molecules
ENSG00000110002	63	62	145	143	1.84	1.81	4.34	4.25	1.825	4.295	1.23476	0.000233596	0.00166229	VWA5A	von Willebrand factor A domain containing 5A [Source:HGNC Symbol;Acc:HGNC:6658]	-	-	-	-	GO:0005654//nucleoplasm	-	-
ENSG00000165548	28	14	77	73	0.34	0.31	1.25	2.11	0.325	1.68	2.36995	0.000239633	0.00169979	TMEM63C	transmembrane protein 63C [Source:HGNC Symbol;Acc:HGNC:23787]	-	-	-	-	GO:0005886//plasma membrane;GO:0016020//membrane;GO:0016021//integral component of membrane	GO:0005227//calcium activated cation channel activity;GO:1990760//osmolarity-sensing cation channel activity	GO:0003094//glomerular filtration;GO:0006811//ion transport;GO:0006812//cation transport;GO:0034220//ion transmembrane transport;GO:0098655//cation transmembrane transport
ENSG00000227507	52	44	109	133	3.88	3.29	7.86	9.51	3.585	8.685	1.27655	0.000277928	0.0019414	LTB	lymphotoxin beta [Source:HGNC Symbol;Acc:HGNC:6711]	Environmental Information Processing;Environmental Information Processing;Human Diseases	Signaling molecules and interaction;Signal transduction;Immune diseases	ko04060//Cytokine-cytokine receptor interaction;ko04064//NF-kappa B signaling pathway;ko05323//Rheumatoid arthritis	K03157;K03157;K03157	GO:0005575//cellular_component;GO:0005615//extracellular space;GO:0005886//plasma membrane;GO:0016020//membrane;GO:0016021//integral component of membrane	GO:0005102//receptor binding;GO:0005125//cytokine activity;GO:0005164//tumor necrosis factor receptor binding;GO:0005515//protein binding	GO:0006955//immune response;GO:0007165//signal transduction;GO:0007267//cell-cell signaling;GO:0010467//gene expression;GO:0033209//tumor necrosis factor-mediated signaling pathway;GO:0043588//skin development;GO:0045084//positive regulation of interleukin-12 biosynthetic process;GO:0048535//lymph node development
ENSG00000069493	34	33	93	96	1.02	0.92	2.11	2.34	0.97	2.225	1.19775	0.000284687	0.0019803	CLEC2D	C-type lectin domain family 2 member D [Source:HGNC Symbol;Acc:HGNC:14351]	-	-	-	-	GO:0005783//endoplasmic reticulum;GO:0005886//plasma membrane;GO:0005887//integral component of plasma membrane;GO:0009897//external side of plasma membrane;GO:0009986//cell surface;GO:0016020//membrane;GO:0016021//integral component of membrane	GO:0004888//transmembrane signaling receptor activity;GO:0030246//carbohydrate binding	GO:0007166//cell surface receptor signaling pathway;GO:0050776//regulation of immune response
ENSG00000284461	59	54	23	7	0.92	0.86	0.34	0.11	0.89	0.225	-1.98388	0.000292188	0.00202612	AC027644.4	novel transcript	-	-	-	-	-	GO:0003677//DNA binding;GO:0008270//zinc ion binding	-
ENSG00000102057	65	68	137	163	0.89	0.97	1.86	2.21	0.93	2.035	1.12973	0.000310667	0.00212545	KCND1	potassium voltage-gated channel subfamily D member 1 [Source:HGNC Symbol;Acc:HGNC:6237]	-	-	-	-	GO:0005575//cellular_component;GO:0005886//plasma membrane;GO:0008076//voltage-gated potassium channel complex;GO:0016020//membrane;GO:0016021//integral component of membrane;GO:0030425//dendrite;GO:0042995//cell projection;GO:0043025//neuronal cell body	GO:0005216//ion channel activity;GO:0005244//voltage-gated ion channel activity;GO:0005249//voltage-gated potassium channel activity;GO:0005250//A-type (transient outward) potassium channel activity;GO:0005267//potassium channel activity;GO:0005515//protein binding;GO:0046872//metal ion binding	GO:0006811//ion transport;GO:0006813//potassium ion transport;GO:0034765//regulation of ion transmembrane transport;GO:0051260//protein homooligomerization;GO:0055085//transmembrane transport;GO:0061337//cardiac conduction;GO:0071805//potassium ion transmembrane transport
ENSG00000111816	51	58	114	151	0.25	0.28	0.54	0.7	0.265	0.62	1.22628	0.000319758	0.00218091	FRK	fyn related Src family tyrosine kinase [Source:HGNC Symbol;Acc:HGNC:3955]	Environmental Information Processing	Signal transduction	ko04013//MAPK signaling pathway - fly	K08892	GO:0005576//extracellular region;GO:0005622//intracellular;GO:0005634//nucleus;GO:0005654//nucleoplasm;GO:0005737//cytoplasm;GO:0005829//cytosol;GO:0005886//plasma membrane;GO:0031234//extrinsic component of cytoplasmic side of plasma membrane;GO:0035578//azurophil granule lumen;GO:0035580//specific granule lumen;GO:0070062//extracellular exosome	GO:0000166//nucleotide binding;GO:0004672//protein kinase activity;GO:0004713//protein tyrosine kinase activity;GO:0004715//non-membrane spanning protein tyrosine kinase activity;GO:0005102//receptor binding;GO:0005515//protein binding;GO:0005524//ATP binding;GO:0016301//kinase activity;GO:0016740//transferase activity	GO:0000122//negative regulation of transcription from RNA polymerase II promoter;GO:0006468//protein phosphorylation;GO:0007169//transmembrane receptor protein tyrosine kinase signaling pathway;GO:0008285//negative regulation of cell proliferation;GO:0016310//phosphorylation;GO:0030154//cell differentiation;GO:0038083//peptidyl-tyrosine autophosphorylation;GO:0042127//regulation of cell prolifera…
ENSG00000133710	32	40	102	96	0.63	0.79	2.14	1.75	0.71	1.945	1.45388	0.000329856	0.00223603	SPINK5	serine peptidase inhibitor Kazal type 5 [Source:HGNC Symbol;Acc:HGNC:15464]	-	-	-	-	GO:0005576//extracellular region;GO:0005737//cytoplasm;GO:0005783//endoplasmic reticulum;GO:0005789//endoplasmic reticulum membrane;GO:0005829//cytosol;GO:0005938//cell cortex;GO:0043231//intracellular membrane-bounded organelle;GO:0048471//perinuclear region of cytoplasm;GO:0097209//epidermal lamellar body	GO:0004867//serine-type endopeptidase inhibitor activity;GO:0005515//protein binding;GO:0030414//peptidase inhibitor activity	GO:0002787//negative regulation of antibacterial peptide production;GO:0007275//multicellular organism development;GO:0007417//central nervous system development;GO:0009913//epidermal cell differentiation;GO:0010466//negative regulation of peptidase activity;GO:0016525//negative regulation of angiogenesis;GO:0030154//cell differentiation;GO:0030155//regulation of cell adhesion;GO:0030198//extrace…
ENSG00000186469	76	95	194	168	1.57	2.68	3.99	4.53	2.125	4.26	1.00339	0.000330868	0.0022406	GNG2	G protein subunit gamma 2 [Source:HGNC Symbol;Acc:HGNC:4404]	Human Diseases;Environmental Information Processing;Environmental Information Processing;Human Diseases;Human Diseases;Organismal Systems;Human Diseases;Human Diseases;Organismal Systems;Environmental Information Processing;Organismal Systems;Organismal Systems;Organismal Systems;Organismal Systems;Organismal Systems;Organismal Systems;Human Diseases;Organismal Systems	Cancers;Signal transduction;Signal transduction;Infectious diseases;Infectious disease: viral;Immune system;Substance dependence;Infectious diseases;Nervous system;Signal transduction;Nervous system;Endocrine system;Nervous system;Nervous system;Nervous system;Environmental adaptation;Substance dependence;Nervous system	ko05200//Pathways in cancer;ko04151//PI3K-Akt signaling pathway;ko04014//Ras signaling pathway;ko05163//Human cytomegalovirus infection;ko05170//Human immunodeficiency virus 1 infection;ko04062//Chemokine signaling pathway;ko05034//Alcoholism;ko05167//Kaposi sarcoma-associated herpesvirus infection;ko04723//Retrograde endocannabinoid signaling;ko04371//Apelin signaling pathway;ko04728//Dopaminerg…	K07826;K07826;K07826;K07826;K07826;K07826;K07826;K07826;K07826;K07826;K07826;K07826;K07826;K07826;K07826;K07826;K07826;K07826	GO:0005834//heterotrimeric G-protein complex;GO:0005886//plasma membrane;GO:0016020//membrane;GO:0031680//G-protein beta/gamma-subunit complex;GO:0070062//extracellular exosome	GO:0003924//GTPase activity;GO:0005515//protein binding;GO:0031681//G-protein beta-subunit binding	GO:0006457//protein folding;GO:0007165//signal transduction;GO:0007186//G-protein coupled receptor signaling pathway;GO:0007191//adenylate cyclase-activating dopamine receptor signaling pathway;GO:0007223//Wnt signaling pathway, calcium modulating pathway;GO:0008283//cell proliferation;GO:0030168//platelet activation;GO:0071380//cellular response to prostaglandin E stimulus;GO:0071870//cellular r…
ENSG00000168071	65	56	164	120	2.35	1.08	3.64	3.57	1.715	3.605	1.07179	0.000370363	0.00246593	CCDC88B	coiled-coil domain containing 88B [Source:HGNC Symbol;Acc:HGNC:26757]	-	-	-	-	GO:0005737//cytoplasm;GO:0005783//endoplasmic reticulum;GO:0005794//Golgi apparatus;GO:0005813//centrosome;GO:0005856//cytoskeleton;GO:0016020//membrane	GO:0008017//microtubule binding;GO:0051959//dynein light intermediate chain binding	GO:0001819//positive regulation of cytokine production;GO:0030705//cytoskeleton-dependent intracellular transport;GO:0031122//cytoplasmic microtubule organization;GO:0042102//positive regulation of T cell proliferation;GO:0042832//defense response to protozoan;GO:0050870//positive regulation of T cell activation
ENSG00000137726	51	49	124	117	2.07	1.91	4.87	4.62	1.99	4.745	1.25364	0.000413695	0.00271711	FXYD6	FXYD domain containing ion transport regulator 6 [Source:HGNC Symbol;Acc:HGNC:4030]	-	-	-	-	GO:0005886//plasma membrane;GO:0016020//membrane;GO:0016021//integral component of membrane	GO:0003674//molecular_function;GO:0005515//protein binding;GO:0017080//sodium channel regulator activity	GO:0006811//ion transport;GO:0008150//biological_process;GO:0034220//ion transmembrane transport;GO:0043269//regulation of ion transport;GO:1903779//regulation of cardiac conduction;GO:2000649//regulation of sodium ion transmembrane transporter activity
ENSG00000140093	17	6	54	52	0.31	0.08	0.78	0.67	0.195	0.725	1.89451	0.000415622	0.00272707	SERPINA10	serpin family A member 10 [Source:HGNC Symbol;Acc:HGNC:15996]	-	-	-	-	GO:0005576//extracellular region;GO:0005615//extracellular space;GO:0005788//endoplasmic reticulum lumen;GO:0070062//extracellular exosome	GO:0004867//serine-type endopeptidase inhibitor activity;GO:0008201//heparin binding;GO:0030414//peptidase inhibitor activity	GO:0007596//blood coagulation;GO:0007599//hemostasis;GO:0010466//negative regulation of peptidase activity;GO:0010951//negative regulation of endopeptidase activity;GO:0043687//post-translational protein modification;GO:0044267//cellular protein metabolic process
ENSG00000285245	0	0	14	16	0	0	0.24	0.27	0.001	0.255	7.99435	0.000428619	0.00279306	AL162417.1	novel protein	Human Diseases;Environmental Information Processing;Environmental Information Processing;Environmental Information Processing;Human Diseases;Human Diseases;Human Diseases	Cancers;Signal transduction;Signal transduction;Signal transduction;Cancers;Cancers;Cancers	ko05200//Pathways in cancer;ko04014//Ras signaling pathway;ko04072//Phospholipase D signaling pathway;ko04015//Rap1 signaling pathway;ko05231//Choline metabolism in cancer;ko05210//Colorectal cancer;ko05212//Pancreatic cancer	K08732;K08732;K08732;K08732;K08732;K08732;K08732	-	GO:0005085//guanyl-nucleotide exchange factor activity	GO:0007165//signal transduction;GO:0007264//small GTPase mediated signal transduction
ENSG00000081181	33	22	85	80	1.12	0.76	2.79	2.59	0.94	2.69	1.51687	0.000475804	0.00304821	ARG2	arginase 2 [Source:HGNC Symbol;Acc:HGNC:664]	Metabolism;Human Diseases;Metabolism;Metabolism;Metabolism	Global and overview maps;Infectious diseases;Global and overview maps;Amino acid metabolism;Amino acid metabolism	ko01100//Metabolic pathways;ko05146//Amoebiasis;ko01230//Biosynthesis of amino acids;ko00330//Arginine and proline metabolism;ko00220//Arginine biosynthesis	K01476;K01476;K01476;K01476;K01476	GO:0005737//cytoplasm;GO:0005739//mitochondrion;GO:0005759//mitochondrial matrix	GO:0004053//arginase activity;GO:0016787//hydrolase activity;GO:0016813//hydrolase activity, acting on carbon-nitrogen (but not peptide) bonds, in linear amidines;GO:0030145//manganese ion binding;GO:0046872//metal ion binding	GO:0000050//urea cycle;GO:0001657//ureteric bud development;GO:0002250//adaptive immune response;GO:0002376//immune system process;GO:0002829//negative regulation of type 2 immune response;GO:0006525//arginine metabolic process;GO:0006809//nitric oxide biosynthetic process;GO:0006941//striated muscle contraction;GO:0019547//arginine catabolic process to ornithine;GO:0032720//negative regulation o…
ENSG00000165272	55	56	121	137	1.94	2.04	4.26	4.67	1.99	4.465	1.16589	0.000476254	0.00304821	AQP3	aquaporin 3 (Gill blood group) [Source:HGNC Symbol;Acc:HGNC:636]	Organismal Systems	Excretory system	ko04962//Vasopressin-regulated water reabsorption	K09876	GO:0005654//nucleoplasm;GO:0005737//cytoplasm;GO:0005886//plasma membrane;GO:0005911//cell-cell junction;GO:0016020//membrane;GO:0016021//integral component of membrane;GO:0016323//basolateral plasma membrane	GO:0015204//urea transmembrane transporter activity;GO:0015250//water channel activity;GO:0015254//glycerol channel activity;GO:0015267//channel activity	GO:0002684//positive regulation of immune system process;GO:0003091//renal water homeostasis;GO:0006833//water transport;GO:0015793//glycerol transport;GO:0015840//urea transport;GO:0032526//response to retinoic acid;GO:0033280//response to vitamin D;GO:0042476//odontogenesis;GO:0045616//regulation of keratinocyte differentiation;GO:0051592//response to calcium ion;GO:0055085//transmembrane trans…
ENSG00000186628	11	9	37	57	0.11	0.09	0.36	0.55	0.1	0.455	2.18587	0.000547535	0.00343339	FSD2	fibronectin type III and SPRY domain containing 2 [Source:HGNC Symbol;Acc:HGNC:18024]	-	-	-	-	GO:0005634//nucleus;GO:0005737//cytoplasm;GO:0016529//sarcoplasmic reticulum;GO:0048471//perinuclear region of cytoplasm	GO:0005515//protein binding	-
ENSG00000286190	3	1	32	20	0.12	0.04	1.24	0.76	0.08	1	3.64386	0.000557088	0.00347876	AC055839.2	uncharacterized LOC728392 [Source:NCBI gene;Acc:728392]	-	-	-	-	GO:0016020//membrane;GO:0016021//integral component of membrane	-	-
ENSG00000158553	6	6	32	41	0.12	0.13	0.65	0.82	0.125	0.735	2.55582	0.000557125	0.00347876	POM121L2	POM121 transmembrane nucleoporin like 2 [Source:HGNC Symbol;Acc:HGNC:13973]	Genetic Information Processing	Translation	ko03013//RNA transport	K14316	GO:0005643//nuclear pore	GO:0008139//nuclear localization sequence binding;GO:0017056//structural constituent of nuclear pore	GO:0006405//RNA export from nucleus;GO:0006606//protein import into nucleus
ENSG00000104833	171	113	274	259	5.4	3.28	8.85	8.52	4.34	8.685	1.00083	0.000571059	0.00355243	TUBB4A	tubulin beta 4A class IVa [Source:HGNC Symbol;Acc:HGNC:20774]	Human Diseases;Human Diseases;Human Diseases;Cellular Processes;Cellular Processes	Neurodegenerative diseases;Neurodegenerative diseases;Infectious diseases;Transport and catabolism;Cellular community - eukaryotes	ko05010//Alzheimer disease;ko05016//Huntington disease;ko05130//Pathogenic Escherichia coli infection;ko04145//Phagosome;ko04540//Gap junction	K07375;K07375;K07375;K07375;K07375	GO:0005634//nucleus;GO:0005737//cytoplasm;GO:0005829//cytosol;GO:0005856//cytoskeleton;GO:0005874//microtubule;GO:0005929//cilium;GO:0005930//axoneme;GO:0033269//internode region of axon;GO:0042995//cell projection;GO:0043025//neuronal cell body;GO:0043209//myelin sheath;GO:0070062//extracellular exosome	GO:0000166//nucleotide binding;GO:0003924//GTPase activity;GO:0005200//structural constituent of cytoskeleton;GO:0005509//calcium ion binding;GO:0005515//protein binding;GO:0005525//GTP binding	GO:0000086//G2/M transition of mitotic cell cycle;GO:0000226//microtubule cytoskeleton organization;GO:0000278//mitotic cell cycle;GO:0007010//cytoskeleton organization;GO:0007017//microtubule-based process;GO:0010389//regulation of G2/M transition of mitotic cell cycle;GO:0031115//negative regulation of microtubule polymerization
ENSG00000285839	0	0	20	9	0	0	0.62	0.27	0.001	0.445	8.79766	0.000582147	0.00360654	AL445685.3	novel transcript	-	-	-	-	-	-	-
ENSG00000173818	53	63	141	124	3.67	3.5	8.65	7.53	3.585	8.09	1.17417	0.000593873	0.00366861	ENDOV	endonuclease V [Source:HGNC Symbol;Acc:HGNC:26640]	-	-	-	-	GO:0005634//nucleus;GO:0005730//nucleolus;GO:0005737//cytoplasm	GO:0000287//magnesium ion binding;GO:0003677//DNA binding;GO:0003723//RNA binding;GO:0003727//single-stranded RNA binding;GO:0004518//nuclease activity;GO:0004519//endonuclease activity;GO:0016787//hydrolase activity;GO:0016888//endodeoxyribonuclease activity, producing 5'-phosphomonoesters;GO:0016891//endoribonuclease activity, producing 5'-phosphomonoesters;GO:0046872//metal ion binding	GO:0006281//DNA repair;GO:0090305//nucleic acid phosphodiester bond hydrolysis;GO:0090502//RNA phosphodiester bond hydrolysis, endonucleolytic
ENSG00000185272	47	55	130	112	1.55	1.84	4.18	3.56	1.695	3.87	1.19105	0.000611444	0.00375969	RBM11	RNA binding motif protein 11 [Source:HGNC Symbol;Acc:HGNC:9897]	-	-	-	-	GO:0005634//nucleus;GO:0005654//nucleoplasm;GO:0016607//nuclear speck	GO:0003676//nucleic acid binding;GO:0003723//RNA binding;GO:0003727//single-stranded RNA binding;GO:0005515//protein binding;GO:0008266//poly(U) RNA binding;GO:0042803//protein homodimerization activity	GO:0000381//regulation of alternative mRNA splicing, via spliceosome;GO:0006397//mRNA processing;GO:0007275//multicellular organism development;GO:0008380//RNA splicing;GO:0030154//cell differentiation;GO:0034599//cellular response to oxidative stress
ENSG00000184384	25	11	69	61	0.26	0.1	0.73	0.53	0.18	0.63	1.80735	0.000653298	0.00398206	MAML2	mastermind like transcriptional coactivator 2 [Source:HGNC Symbol;Acc:HGNC:16259]	Human Diseases;Organismal Systems;Environmental Information Processing	Infectious diseases;Immune system;Signal transduction	ko05165//Human papillomavirus infection;ko04658//Th1 and Th2 cell differentiation;ko04330//Notch signaling pathway	K06061;K06061;K06061	GO:0005634//nucleus;GO:0005654//nucleoplasm;GO:0016607//nuclear speck	GO:0003713//transcription coactivator activity	GO:0006367//transcription initiation from RNA polymerase II promoter;GO:0007219//Notch signaling pathway;GO:0007221//positive regulation of transcription of Notch receptor target;GO:0045747//positive regulation of Notch signaling pathway;GO:0045944//positive regulation of transcription from RNA polymerase II promoter
ENSG00000116785	25	13	79	55	0.61	0.38	1.94	1.29	0.495	1.615	1.70603	0.000679758	0.00411318	CFHR3	complement factor H related 3 [Source:HGNC Symbol;Acc:HGNC:16980]	Organismal Systems	Immune system	ko04610//Complement and coagulation cascades	K23815	GO:0005576//extracellular region;GO:0005615//extracellular space;GO:0070062//extracellular exosome;GO:0072562//blood microparticle	-	-
ENSG00000127954	1	3	27	23	0.01	0.05	0.46	0.38	0.03	0.42	3.80735	0.000693291	0.00419126	STEAP4	STEAP4 metalloreductase [Source:HGNC Symbol;Acc:HGNC:21923]	-	-	-	-	GO:0000139//Golgi membrane;GO:0005654//nucleoplasm;GO:0005768//endosome;GO:0005794//Golgi apparatus;GO:0005886//plasma membrane;GO:0016020//membrane;GO:0016021//integral component of membrane;GO:0031901//early endosome membrane;GO:0070062//extracellular exosome	GO:0008823//cupric reductase activity;GO:0009055//electron carrier activity;GO:0016491//oxidoreductase activity;GO:0020037//heme binding;GO:0046872//metal ion binding;GO:0052851//ferric-chelate reductase (NADPH) activity;GO:0071949//FAD binding	GO:0006811//ion transport;GO:0015677//copper ion import;GO:0022900//electron transport chain;GO:0045444//fat cell differentiation;GO:0055072//iron ion homeostasis;GO:0055114//oxidation-reduction process;GO:0070207//protein homotrimerization
ENSG00000283900	0	4	25	27	0	0.15	0.88	0.96	0.075	0.92	3.61667	0.000695241	0.00420114	TPTEP2-CSNK1E	TPTEP2-CSNK1E readthrough [Source:HGNC Symbol;Acc:HGNC:53829]	Human Diseases;Environmental Information Processing;Environmental Information Processing;Environmental Information Processing;Environmental Information Processing;Organismal Systems;Environmental Information Processing	Neurodegenerative diseases;Signal transduction;Signal transduction;Signal transduction;Signal transduction;Environmental adaptation;Signal transduction	ko05010//Alzheimer disease;ko04310//Wnt signaling pathway;ko04390//Hippo signaling pathway;ko04068//FoxO signaling pathway;ko04340//Hedgehog signaling pathway;ko04710//Circadian rhythm;ko04392//Hippo signaling pathway - multiple species	K08960;K08960;K08960;K08960;K08960;K08960;K08960	-	GO:0000166//nucleotide binding;GO:0004672//protein kinase activity;GO:0004674//protein serine/threonine kinase activity;GO:0005524//ATP binding;GO:0016301//kinase activity	GO:0006468//protein phosphorylation;GO:0016310//phosphorylation
ENSG00000146411	29	13	77	65	0.33	0.16	0.87	0.72	0.245	0.795	1.69817	0.000715477	0.00430387	SLC2A12	solute carrier family 2 member 12 [Source:HGNC Symbol;Acc:HGNC:18067]	-	-	-	-	GO:0005737//cytoplasm;GO:0005886//plasma membrane;GO:0005887//integral component of plasma membrane;GO:0012505//endomembrane system;GO:0016020//membrane;GO:0016021//integral component of membrane;GO:0048471//perinuclear region of cytoplasm	GO:0005351//sugar:proton symporter activity;GO:0022857//transmembrane transporter activity	GO:0008643//carbohydrate transport;GO:0008645//hexose transport;GO:0046323//glucose import;GO:0055085//transmembrane transport;GO:1902600//hydrogen ion transmembrane transport;GO:1904659//glucose transmembrane transport
ENSG00000274276	68	36	96	179	1.73	1.17	2.74	4.65	1.45	3.695	1.34952	0.000735852	0.00440451	CBSL	cystathionine beta-synthase like [Source:HGNC Symbol;Acc:HGNC:51829]	Metabolism;Metabolism;Metabolism;Metabolism	Global and overview maps;Global and overview maps;Amino acid metabolism;Amino acid metabolism	ko01100//Metabolic pathways;ko01230//Biosynthesis of amino acids;ko00270//Cysteine and methionine metabolism;ko00260//Glycine, serine and threonine metabolism	K01697;K01697;K01697;K01697	GO:0005634//nucleus;GO:0005737//cytoplasm	GO:0004122//cystathionine beta-synthase activity;GO:0004124//cysteine synthase activity;GO:0016829//lyase activity;GO:0020037//heme binding;GO:0030170//pyridoxal phosphate binding;GO:0046872//metal ion binding	GO:0006535//cysteine biosynthetic process from serine;GO:0008652//cellular amino acid biosynthetic process;GO:0019343//cysteine biosynthetic process via cystathionine;GO:0019344//cysteine biosynthetic process;GO:0019346//transsulfuration;GO:0050667//homocysteine metabolic process;GO:0070814//hydrogen sulfide biosynthetic process
ENSG00000260914	96	83	37	45	4.83	4.22	1.8	2.18	4.525	1.99	-1.18515	0.000741878	0.0044339	AC026464.4	novel protein	Cellular Processes;Cellular Processes	Transport and catabolism;Cell growth and death	ko04144//Endocytosis;ko04217//Necroptosis	K12196;K12196	GO:0005634//nucleus	GO:0000166//nucleotide binding;GO:0005524//ATP binding;GO:0016887//ATPase activity	GO:0007033//vacuole organization
ENSG00000283765	0	0	12	15	0	0	0.26	0.31	0.001	0.285	8.15482	0.000748818	1	AC131160.1	presenilin associated rhomboid like [Source:NCBI gene;Acc:55486]	-	-	-	-	GO:0005739//mitochondrion;GO:0005743//mitochondrial inner membrane;GO:0016020//membrane;GO:0016021//integral component of membrane	GO:0004252//serine-type endopeptidase activity	GO:0006508//proteolysis;GO:0010821//regulation of mitochondrion organization
ENSG00000053524	20	44	85	103	0.38	1.1	1.84	2.11	0.74	1.975	1.41626	0.000764421	0.00454687	MCF2L2	MCF.2 cell line derived transforming sequence-like 2 [Source:HGNC Symbol;Acc:HGNC:30319]	-	-	-	-	-	GO:0005085//guanyl-nucleotide exchange factor activity	-
ENSG00000183044	12	8	47	43	0.16	0.15	0.88	0.56	0.155	0.72	2.21573	0.000768739	0.00456642	ABAT	4-aminobutyrate aminotransferase [Source:HGNC Symbol;Acc:HGNC:23]	Metabolism;Organismal Systems;Metabolism;Metabolism;Metabolism;Metabolism;Metabolism	Global and overview maps;Nervous system;Amino acid metabolism;Amino acid metabolism;Carbohydrate metabolism;Metabolism of other amino acids;Carbohydrate metabolism	ko01100//Metabolic pathways;ko04727//GABAergic synapse;ko00280//Valine, leucine and isoleucine degradation;ko00250//Alanine, aspartate and glutamate metabolism;ko00640//Propanoate metabolism;ko00410//beta-Alanine metabolism;ko00650//Butanoate metabolism	K13524;K13524;K13524;K13524;K13524;K13524;K13524	GO:0005739//mitochondrion;GO:0005759//mitochondrial matrix;GO:0032144//4-aminobutyrate transaminase complex;GO:0043005//neuron projection	GO:0003824//catalytic activity;GO:0003867//4-aminobutyrate transaminase activity;GO:0008483//transaminase activity;GO:0016740//transferase activity;GO:0030170//pyridoxal phosphate binding;GO:0032145//succinate-semialdehyde dehydrogenase binding;GO:0034386//4-aminobutyrate:2-oxoglutarate transaminase activity;GO:0042802//identical protein binding;GO:0046872//metal ion binding;GO:0047298//(S)-3-ami…	GO:0001666//response to hypoxia;GO:0007568//aging;GO:0007620//copulation;GO:0007626//locomotory behavior;GO:0009448//gamma-aminobutyric acid metabolic process;GO:0009449//gamma-aminobutyric acid biosynthetic process;GO:0009450//gamma-aminobutyric acid catabolic process;GO:0010039//response to iron ion;GO:0014053//negative regulation of gamma-aminobutyric acid secretion;GO:0021549//cerebellum deve…
ENSG00000258818	74	74	193	128	2.68	2.89	7.33	4.49	2.785	5.91	1.08548	0.00084161	0.00492018	RNASE4	ribonuclease A family member 4 [Source:HGNC Symbol;Acc:HGNC:10047]	-	-	-	-	GO:0005576//extracellular region;GO:0005615//extracellular space	GO:0003676//nucleic acid binding;GO:0004518//nuclease activity;GO:0004519//endonuclease activity;GO:0004522//ribonuclease A activity;GO:0004540//ribonuclease activity;GO:0016787//hydrolase activity	GO:0006379//mRNA cleavage;GO:0090305//nucleic acid phosphodiester bond hydrolysis;GO:0090501//RNA phosphodiester bond hydrolysis;GO:0090502//RNA phosphodiester bond hydrolysis, endonucleolytic
ENSG00000203814	10	10	62	31	0.39	0.33	2.03	0.98	0.36	1.505	2.06369	0.000893851	0.0051891	H2BC18	H2B clustered histone 18 [Source:HGNC Symbol;Acc:HGNC:24700]	Human Diseases;Human Diseases;Human Diseases	Immune diseases;Cancers;Substance dependence	ko05322//Systemic lupus erythematosus;ko05203//Viral carcinogenesis;ko05034//Alcoholism	K11252;K11252;K11252	GO:0000786//nucleosome;GO:0005634//nucleus;GO:0005654//nucleoplasm;GO:0005694//chromosome;GO:0005829//cytosol;GO:0070062//extracellular exosome	GO:0003674//molecular_function;GO:0003677//DNA binding;GO:0046982//protein heterodimerization activity	GO:0006334//nucleosome assembly
ENSG00000183248	37	33	91	91	0.53	0.48	1.28	1.27	0.505	1.275	1.33614	0.000931984	0.00536825	PRR36	proline rich 36 [Source:HGNC Symbol;Acc:HGNC:26172]	-	-	-	-	-	-	-
ENSG00000030419	34	41	102	90	0.25	0.36	0.86	0.7	0.305	0.78	1.35466	0.00093238	0.00536825	IKZF2	IKAROS family zinc finger 2 [Source:HGNC Symbol;Acc:HGNC:13177]	-	-	-	-	GO:0005634//nucleus;GO:0005654//nucleoplasm	GO:0003674//molecular_function;GO:0003676//nucleic acid binding;GO:0003677//DNA binding;GO:0003700//transcription factor activity, sequence-specific DNA binding;GO:0005515//protein binding;GO:0042802//identical protein binding;GO:0044212//transcription regulatory region DNA binding;GO:0046872//metal ion binding	GO:0008150//biological_process;GO:0045944//positive regulation of transcription from RNA polymerase II promoter
ENSG00000152527	124	99	214	205	1.14	0.92	1.93	2.2	1.03	2.065	1.0035	0.000963757	0.00552975	PLEKHH2	pleckstrin homology, MyTH4 and FERM domain containing H2 [Source:HGNC Symbol;Acc:HGNC:30506]	-	-	-	-	GO:0005654//nucleoplasm;GO:0005737//cytoplasm;GO:0005829//cytosol;GO:0005856//cytoskeleton;GO:0005886//plasma membrane;GO:0016020//membrane;GO:0016604//nuclear body;GO:0030027//lamellipodium;GO:0030864//cortical actin cytoskeleton;GO:0042995//cell projection	GO:0003779//actin binding;GO:0005515//protein binding;GO:0042802//identical protein binding	GO:0030835//negative regulation of actin filament depolymerization
ENSG00000125744	23	40	85	91	1.11	1.73	3.6	4.37	1.42	3.985	1.48869	0.000972759	0.00557419	RTN2	reticulon 2 [Source:HGNC Symbol;Acc:HGNC:10468]	-	-	-	-	GO:0005783//endoplasmic reticulum;GO:0005789//endoplasmic reticulum membrane;GO:0014802//terminal cisterna;GO:0016020//membrane;GO:0016021//integral component of membrane;GO:0030176//integral component of endoplasmic reticulum membrane;GO:0030315//T-tubule	GO:0005515//protein binding	GO:0046324//regulation of glucose import;GO:0065002//intracellular protein transmembrane transport
ENSG00000134548	28	22	81	66	0.79	0.63	2.24	1.8	0.71	2.02	1.50846	0.00109556	0.00616402	SPX	spexin hormone [Source:HGNC Symbol;Acc:HGNC:28139]	-	-	-	-	GO:0005576//extracellular region;GO:0005615//extracellular space;GO:0005737//cytoplasm;GO:0030133//transport vesicle;GO:0031045//dense core granule;GO:0031410//cytoplasmic vesicle	GO:0005179//hormone activity;GO:0005184//neuropeptide hormone activity	GO:0003084//positive regulation of systemic arterial blood pressure;GO:0007165//signal transduction;GO:0010459//negative regulation of heart rate;GO:0032099//negative regulation of appetite;GO:0035814//negative regulation of renal sodium excretion;GO:0044539//long-chain fatty acid import;GO:0051930//regulation of sensory perception of pain;GO:1904306//positive regulation of gastro-intestinal syst…
ENSG00000113532	3	4	26	29	0.14	0.04	0.47	0.47	0.09	0.47	2.38466	0.00111721	0.00625638	ST8SIA4	ST8 alpha-N-acetyl-neuraminide alpha-2,8-sialyltransferase 4 [Source:HGNC Symbol;Acc:HGNC:10871]	-	-	-	-	GO:0000139//Golgi membrane;GO:0005794//Golgi apparatus;GO:0016020//membrane;GO:0016021//integral component of membrane	GO:0003828//alpha-N-acetylneuraminate alpha-2,8-sialyltransferase activity;GO:0008373//sialyltransferase activity;GO:0016740//transferase activity;GO:0016757//transferase activity, transferring glycosyl groups;GO:0033691//sialic acid binding	GO:0001574//ganglioside biosynthetic process;GO:0006464//cellular protein modification process;GO:0006486//protein glycosylation;GO:0006491//N-glycan processing;GO:0007399//nervous system development;GO:0009311//oligosaccharide metabolic process;GO:0097503//sialylation
ENSG00000099954	149	106	223	247	1.14	0.75	1.74	2.07	0.945	1.905	1.0114	0.00118079	0.00655447	CECR2	CECR2 histone acetyl-lysine reader [Source:HGNC Symbol;Acc:HGNC:1840]	-	-	-	-	GO:0005634//nucleus;GO:0005719//nuclear euchromatin;GO:0031010//ISWI-type complex;GO:0090537//CERF complex	GO:0005515//protein binding	GO:0001842//neural fold formation;GO:0001843//neural tube closure;GO:0006309//apoptotic DNA fragmentation;GO:0006325//chromatin organization;GO:0007010//cytoskeleton organization;GO:0007338//single fertilization;GO:0016192//vesicle-mediated transport;GO:0021915//neural tube development;GO:0043044//ATP-dependent chromatin remodeling;GO:0060122//inner ear receptor stereocilium organization;GO:00616…
ENSG00000178662	39	32	87	93	0.21	0.19	0.47	0.49	0.2	0.48	1.26303	0.00138438	0.00751523	CSRNP3	cysteine and serine rich nuclear protein 3 [Source:HGNC Symbol;Acc:HGNC:30729]	-	-	-	-	GO:0000790//nuclear chromatin;GO:0005634//nucleus	GO:0000981//RNA polymerase II transcription factor activity, sequence-specific DNA binding;GO:0001228//transcriptional activator activity, RNA polymerase II transcription regulatory region sequence-specific binding;GO:0003677//DNA binding;GO:0003700//transcription factor activity, sequence-specific DNA binding;GO:0043565//sequence-specific DNA binding	GO:0006915//apoptotic process;GO:0010923//negative regulation of phosphatase activity;GO:0043065//positive regulation of apoptotic process;GO:0045944//positive regulation of transcription from RNA polymerase II promoter
ENSG00000269897	10	6	47	31	0.8	0.77	3.69	2.09	0.785	2.89	1.8803	0.00139231	0.00754594	COMMD3-BMI1	COMMD3-BMI1 readthrough [Source:HGNC Symbol;Acc:HGNC:48326]	Human Diseases;Human Diseases;Cellular Processes	Cancers;Cancers;Cellular community - eukaryotes	ko05202//Transcriptional misregulation in cancers;ko05206//MicroRNAs in cancer;ko04550//Signaling pathways regulating pluripotency of stem cells	K11459;K11459;K11459	GO:0005829//cytosol;GO:0016604//nuclear body;GO:0035102//PRC1 complex	GO:1990841//promoter-specific chromatin binding	GO:0000122//negative regulation of transcription from RNA polymerase II promoter;GO:0006342//chromatin silencing;GO:0006814//sodium ion transport;GO:0036353//histone H2A-K119 monoubiquitination
ENSG00000130517	48	28	104	90	0.59	0.87	1.74	1.84	0.73	1.79	1.29399	0.00142615	0.00769798	PGPEP1	pyroglutamyl-peptidase I [Source:HGNC Symbol;Acc:HGNC:13568]	-	-	-	-	GO:0005737//cytoplasm;GO:0005829//cytosol	GO:0008233//peptidase activity;GO:0008234//cysteine-type peptidase activity;GO:0016787//hydrolase activity;GO:0016920//pyroglutamyl-peptidase activity	GO:0006508//proteolysis
ENSG00000108947	9	17	56	44	0.18	0.35	1.1	0.85	0.265	0.975	1.87941	0.00153155	0.00817728	EFNB3	ephrin B3 [Source:HGNC Symbol;Acc:HGNC:3228]	Organismal Systems	Development	ko04360//Axon guidance	K05463	GO:0005886//plasma membrane;GO:0005887//integral component of plasma membrane;GO:0016020//membrane;GO:0016021//integral component of membrane	GO:0001618//virus receptor activity;GO:0005005//transmembrane-ephrin receptor activity;GO:0005515//protein binding;GO:0046875//ephrin receptor binding	GO:0007267//cell-cell signaling;GO:0007275//multicellular organism development;GO:0007399//nervous system development;GO:0007411//axon guidance;GO:0007628//adult walking behavior;GO:0016032//viral process;GO:0016198//axon choice point recognition;GO:0030154//cell differentiation;GO:0031295//T cell costimulation;GO:0046718//viral entry into host cell;GO:0048013//ephrin receptor signaling pathway;G…
ENSG00000167861	51	59	113	128	2.49	1.41	3.35	4.58	1.95	3.965	1.02385	0.00173335	0.00906066	HID1	HID1 domain containing [Source:HGNC Symbol;Acc:HGNC:15736]	-	-	-	-	GO:0000138//Golgi trans cisterna;GO:0000139//Golgi membrane;GO:0005737//cytoplasm;GO:0005794//Golgi apparatus;GO:0005797//Golgi medial cisterna;GO:0005829//cytosol;GO:0005881//cytoplasmic microtubule;GO:0016020//membrane;GO:0070062//extracellular exosome;GO:0090498//extrinsic component of Golgi membrane	GO:0005515//protein binding	-
ENSG00000151470	110	136	253	198	3.25	2.07	7.62	5.58	2.66	6.6	1.31104	0.00180215	0.00937371	C4orf33	chromosome 4 open reading frame 33 [Source:HGNC Symbol;Acc:HGNC:27025]	-	-	-	-	-	GO:0005515//protein binding	-
ENSG00000183196	84	70	146	161	1.07	0.55	1.6	1.66	0.81	1.63	1.00888	0.00180446	0.00938206	CHST6	carbohydrate sulfotransferase 6 [Source:HGNC Symbol;Acc:HGNC:6938]	Metabolism	Glycan biosynthesis and metabolism	ko00533//Glycosaminoglycan biosynthesis - keratan sulfate	K09671	GO:0000139//Golgi membrane;GO:0005794//Golgi apparatus;GO:0005802//trans-Golgi network;GO:0016020//membrane;GO:0016021//integral component of membrane	GO:0001517//N-acetylglucosamine 6-O-sulfotransferase activity;GO:0008146//sulfotransferase activity;GO:0016740//transferase activity	GO:0005975//carbohydrate metabolic process;GO:0006044//N-acetylglucosamine metabolic process;GO:0006790//sulfur compound metabolic process;GO:0018146//keratan sulfate biosynthetic process
ENSG00000125510	8	12	46	38	0.16	0.24	0.92	0.75	0.2	0.835	2.06178	0.00181022	0.00940464	OPRL1	opioid related nociceptin receptor 1 [Source:HGNC Symbol;Acc:HGNC:8155]	Environmental Information Processing	Signaling molecules and interaction	ko04080//Neuroactive ligand-receptor interaction	K04216	GO:0005623//cell;GO:0005886//plasma membrane;GO:0005887//integral component of plasma membrane;GO:0016020//membrane;GO:0016021//integral component of membrane;GO:0031410//cytoplasmic vesicle;GO:0043005//neuron projection	GO:0001626//nociceptin receptor activity;GO:0004930//G-protein coupled receptor activity;GO:0004985//opioid receptor activity;GO:0005515//protein binding;GO:0008022//protein C-terminus binding;GO:0042277//peptide binding;GO:0042923//neuropeptide binding	GO:0007165//signal transduction;GO:0007186//G-protein coupled receptor signaling pathway;GO:0007193//adenylate cyclase-inhibiting G-protein coupled receptor signaling pathway;GO:0007218//neuropeptide signaling pathway;GO:0007600//sensory perception;GO:0007610//behavior;GO:0019233//sensory perception of pain;GO:0032355//response to estradiol;GO:0035810//positive regulation of urine volume;GO:00380…
ENSG00000157379	46	75	125	142	2.06	3.42	5.45	6.15	2.74	5.8	1.08188	0.0018579	0.00961482	DHRS1	dehydrogenase/reductase 1 [Source:HGNC Symbol;Acc:HGNC:16445]	-	-	-	-	GO:0005783//endoplasmic reticulum	GO:0005515//protein binding;GO:0016491//oxidoreductase activity	GO:0055114//oxidation-reduction process
ENSG00000131471	10	11	45	40	0.22	0.18	0.87	0.69	0.2	0.78	1.96347	0.00186473	0.00963265	AOC3	amine oxidase copper containing 3 [Source:HGNC Symbol;Acc:HGNC:550]	Metabolism;Metabolism;Metabolism;Metabolism;Metabolism	Global and overview maps;Amino acid metabolism;Amino acid metabolism;Metabolism of other amino acids;Amino acid metabolism	ko01100//Metabolic pathways;ko00260//Glycine, serine and threonine metabolism;ko00350//Tyrosine metabolism;ko00410//beta-Alanine metabolism;ko00360//Phenylalanine metabolism	K00276;K00276;K00276;K00276;K00276	GO:0005737//cytoplasm;GO:0005769//early endosome;GO:0005783//endoplasmic reticulum;GO:0005794//Golgi apparatus;GO:0005886//plasma membrane;GO:0005902//microvillus;GO:0009986//cell surface;GO:0016020//membrane;GO:0016021//integral component of membrane	GO:0005507//copper ion binding;GO:0005509//calcium ion binding;GO:0005515//protein binding;GO:0008131//primary amine oxidase activity;GO:0016491//oxidoreductase activity;GO:0042802//identical protein binding;GO:0046872//metal ion binding;GO:0046982//protein heterodimerization activity;GO:0048038//quinone binding;GO:0052593//tryptamine:oxygen oxidoreductase (deaminating) activity;GO:0052594//amino…	GO:0006805//xenobiotic metabolic process;GO:0006954//inflammatory response;GO:0007155//cell adhesion;GO:0009308//amine metabolic process;GO:0046677//response to antibiotic;GO:0055114//oxidation-reduction process;GO:1902283//negative regulation of primary amine oxidase activity
ENSG00000283189	12	25	66	56	0.24	0.56	1	0.91	0.4	0.955	1.2555	0.00187715	0.00968429	AC104452.1	novel protein	Metabolism;Metabolism;Metabolism;Metabolism;Metabolism	Global and overview maps;Global and overview maps;Amino acid metabolism;Carbohydrate metabolism;Metabolism of cofactors and vitamins	ko01100//Metabolic pathways;ko01200//Carbon metabolism;ko00260//Glycine, serine and threonine metabolism;ko00630//Glyoxylate and dicarboxylate metabolism;ko00670//One carbon pool by folate	K00605;K00605;K00605;K00605;K00605	GO:0005654//nucleoplasm;GO:0005739//mitochondrion	GO:0004047//aminomethyltransferase activity;GO:0005515//protein binding;GO:0008483//transaminase activity;GO:0016740//transferase activity	GO:0006546//glycine catabolic process;GO:0019464//glycine decarboxylation via glycine cleavage system
ENSG00000143494	17	20	68	50	0.29	0.44	1.27	1.13	0.365	1.2	1.71707	0.0019495	0.00999167	VASH2	vasohibin 2 [Source:HGNC Symbol;Acc:HGNC:25723]	-	-	-	-	GO:0005576//extracellular region;GO:0005737//cytoplasm;GO:0005856//cytoskeleton	GO:0003779//actin binding;GO:0004180//carboxypeptidase activity;GO:0004181//metallocarboxypeptidase activity;GO:0005515//protein binding;GO:0008017//microtubule binding;GO:0008233//peptidase activity;GO:0016787//hydrolase activity	GO:0000768//syncytium formation by plasma membrane fusion;GO:0001938//positive regulation of endothelial cell proliferation;GO:0006508//proteolysis;GO:0045765//regulation of angiogenesis;GO:0045766//positive regulation of angiogenesis;GO:0060674//placenta blood vessel development;GO:0060711//labyrinthine layer development;GO:0060716//labyrinthine layer blood vessel development;GO:0061564//axon de…
ENSG00000116711	36	23	78	80	0.8	0.52	1.7	1.73	0.66	1.715	1.37767	0.00197	0.0100657	PLA2G4A	phospholipase A2 group IVA [Source:HGNC Symbol;Acc:HGNC:9035]	Metabolism;Environmental Information Processing;Environmental Information Processing;Environmental Information Processing;Organismal Systems;Cellular Processes;Organismal Systems;Organismal Systems;Organismal Systems;Organismal Systems;Organismal Systems;Organismal Systems;Human Diseases;Organismal Systems;Metabolism;Organismal Systems;Metabolism;Environmental Information Processing;Organismal Sy…	Global and overview maps;Signal transduction;Signal transduction;Signal transduction;Immune system;Cell growth and death;Endocrine system;Immune system;Circulatory system;Immune system;Nervous system;Nervous system;Cancers;Sensory system;Lipid metabolism;Endocrine system;Lipid metabolism;Signal transduction;Nervous system;Endocrine system;Lipid metabolism;Lipid metabolism;Lipid metabolism	ko01100//Metabolic pathways;ko04010//MAPK signaling pathway;ko04014//Ras signaling pathway;ko04072//Phospholipase D signaling pathway;ko04666//Fc gamma R-mediated phagocytosis;ko04217//Necroptosis;ko04921//Oxytocin signaling pathway;ko04664//Fc epsilon RI signaling pathway;ko04270//Vascular smooth muscle contraction;ko04611//Platelet activation;ko04724//Glutamatergic synapse;ko04726//Serotonergic…	K16342;K16342;K16342;K16342;K16342;K16342;K16342;K16342;K16342;K16342;K16342;K16342;K16342;K16342;K16342;K16342;K16342;K16342;K16342;K16342;K16342;K16342;K16342	GO:0000139//Golgi membrane;GO:0005634//nucleus;GO:0005635//nuclear envelope;GO:0005737//cytoplasm;GO:0005743//mitochondrial inner membrane;GO:0005783//endoplasmic reticulum;GO:0005789//endoplasmic reticulum membrane;GO:0005794//Golgi apparatus;GO:0005811//lipid particle;GO:0005829//cytosol;GO:0031410//cytoplasmic vesicle	GO:0004620//phospholipase activity;GO:0004622//lysophospholipase activity;GO:0004623//phospholipase A2 activity;GO:0005509//calcium ion binding;GO:0005544//calcium-dependent phospholipid binding;GO:0008374//O-acyltransferase activity;GO:0010314//phosphatidylinositol-5-phosphate binding;GO:0016787//hydrolase activity;GO:0032266//phosphatidylinositol-3-phosphate binding;GO:0046872//metal ion bindin…	GO:0001516//prostaglandin biosynthetic process;GO:0002827//positive regulation of T-helper 1 type immune response;GO:0006629//lipid metabolic process;GO:0006640//monoacylglycerol biosynthetic process;GO:0006644//phospholipid metabolic process;GO:0006654//phosphatidic acid biosynthetic process;GO:0006663//platelet activating factor biosynthetic process;GO:0006690//icosanoid metabolic process;GO:00…
ENSG00000116701	23	18	4	1	1.4	1	0.23	0.11	1.2	0.17	-2.81943	0.00205348	0.0104003	NCF2	neutrophil cytosolic factor 2 [Source:HGNC Symbol;Acc:HGNC:7661]	Cellular Processes;Human Diseases;Human Diseases;Organismal Systems;Organismal Systems	Transport and catabolism;Infectious diseases;Cardiovascular diseases;Development;Immune system	ko04145//Phagosome;ko05140//Leishmaniasis;ko05418//Fluid shear stress and atherosclerosis;ko04380//Osteoclast differentiation;ko04670//Leukocyte transendothelial migration	K08010;K08010;K08010;K08010;K08010	GO:0001669//acrosomal vesicle;GO:0005623//cell;GO:0005730//nucleolus;GO:0005737//cytoplasm;GO:0005829//cytosol;GO:0016020//membrane;GO:0032010//phagolysosome;GO:0043020//NADPH oxidase complex	GO:0005515//protein binding;GO:0008022//protein C-terminus binding;GO:0009055//electron carrier activity;GO:0016175//superoxide-generating NADPH oxidase activity;GO:0016176//superoxide-generating NADPH oxidase activator activity;GO:0048365//Rac GTPase binding	GO:0002479//antigen processing and presentation of exogenous peptide antigen via MHC class I, TAP-dependent;GO:0006801//superoxide metabolic process;GO:0006909//phagocytosis;GO:0006968//cellular defense response;GO:0022900//electron transport chain;GO:0034599//cellular response to oxidative stress;GO:0042554//superoxide anion generation;GO:0043085//positive regulation of catalytic activity;GO:004…
ENSG00000166473	13	25	74	50	0.23	0.52	1.92	1.46	0.375	1.69	2.17206	0.00210869	0.0106395	PKD1L2	polycystin 1 like 2 (gene/pseudogene) [Source:HGNC Symbol;Acc:HGNC:21715]	-	-	-	-	GO:0016020//membrane;GO:0016021//integral component of membrane	GO:0005262//calcium channel activity;GO:0005509//calcium ion binding;GO:0030246//carbohydrate binding	GO:0006811//ion transport;GO:0050982//detection of mechanical stimulus;GO:0070588//calcium ion transmembrane transport
ENSG00000180739	34	42	95	89	0.99	1.24	2.7	2.53	1.115	2.615	1.22977	0.00214026	0.0107701	S1PR5	sphingosine-1-phosphate receptor 5 [Source:HGNC Symbol;Acc:HGNC:14299]	Environmental Information Processing;Environmental Information Processing	Signaling molecules and interaction;Signal transduction	ko04080//Neuroactive ligand-receptor interaction;ko04071//Sphingolipid signaling pathway	K04295;K04295	GO:0005886//plasma membrane;GO:0016020//membrane;GO:0016021//integral component of membrane	GO:0004930//G-protein coupled receptor activity;GO:0038036//sphingosine-1-phosphate receptor activity	GO:0003376//sphingosine-1-phosphate signaling pathway;GO:0007165//signal transduction;GO:0007186//G-protein coupled receptor signaling pathway;GO:0045664//regulation of neuron differentiation
ENSG00000108370	10	16	46	49	0.28	0.42	1.16	1.22	0.35	1.19	1.76553	0.00226371	0.0113015	RGS9	regulator of G protein signaling 9 [Source:HGNC Symbol;Acc:HGNC:10004]	Human Diseases;Organismal Systems	Substance dependence;Sensory system	ko05030//Cocaine addiction;ko04744//Phototransduction	K13765;K13765	GO:0005634//nucleus;GO:0005737//cytoplasm;GO:0005886//plasma membrane;GO:0016020//membrane;GO:0098839//postsynaptic density membrane	GO:0003924//GTPase activity;GO:0005096//GTPase activator activity	GO:0001975//response to amphetamine;GO:0006457//protein folding;GO:0007186//G-protein coupled receptor signaling pathway;GO:0007212//dopamine receptor signaling pathway;GO:0007399//nervous system development;GO:0007601//visual perception;GO:0008277//regulation of G-protein coupled receptor protein signaling pathway;GO:0009968//negative regulation of signal transduction;GO:0032355//response to est…
ENSG00000160179	3	5	32	22	0.07	0.11	0.68	0.46	0.09	0.57	2.66297	0.00227329	0.0113366	ABCG1	ATP binding cassette subfamily G member 1 [Source:HGNC Symbol;Acc:HGNC:73]	Environmental Information Processing	Membrane transport	ko02010//ABC transporters	K05679	GO:0000139//Golgi membrane;GO:0005739//mitochondrion;GO:0005768//endosome;GO:0005783//endoplasmic reticulum;GO:0005789//endoplasmic reticulum membrane;GO:0005794//Golgi apparatus;GO:0005886//plasma membrane;GO:0009897//external side of plasma membrane;GO:0016020//membrane;GO:0016021//integral component of membrane;GO:0055037//recycling endosome	GO:0000166//nucleotide binding;GO:0005515//protein binding;GO:0005524//ATP binding;GO:0005543//phospholipid binding;GO:0015485//cholesterol binding;GO:0016887//ATPase activity;GO:0019534//toxin transporter activity;GO:0034041//sterol-transporting ATPase activity;GO:0042626//ATPase activity, coupled to transmembrane movement of substances;GO:0042803//protein homodimerization activity;GO:0043531//A…	GO:0006869//lipid transport;GO:0008203//cholesterol metabolic process;GO:0010033//response to organic substance;GO:0010745//negative regulation of macrophage derived foam cell differentiation;GO:0010872//regulation of cholesterol esterification;GO:0010875//positive regulation of cholesterol efflux;GO:0010887//negative regulation of cholesterol storage;GO:0010888//negative regulation of lipid stor…
ENSG00000137558	23	12	65	50	0.22	0.12	0.73	0.63	0.17	0.68	2	0.00228422	0.0113783	PI15	peptidase inhibitor 15 [Source:HGNC Symbol;Acc:HGNC:8946]	-	-	-	-	GO:0005576//extracellular region;GO:0005615//extracellular space;GO:0070062//extracellular exosome	GO:0030414//peptidase inhibitor activity	GO:0007275//multicellular organism development;GO:0008150//biological_process;GO:0010466//negative regulation of peptidase activity
ENSG00000140807	46	26	94	87	0.17	0.1	0.35	0.32	0.135	0.335	1.3112	0.00236159	0.0117198	NKD1	NKD inhibitor of WNT signaling pathway 1 [Source:HGNC Symbol;Acc:HGNC:17045]	Environmental Information Processing;Environmental Information Processing	Signal transduction;Signal transduction	ko04310//Wnt signaling pathway;ko04390//Hippo signaling pathway	K03213;K03213	GO:0000159//protein phosphatase type 2A complex;GO:0005737//cytoplasm;GO:0005886//plasma membrane;GO:0016020//membrane	GO:0005509//calcium ion binding;GO:0005515//protein binding;GO:0030165//PDZ domain binding;GO:0046872//metal ion binding	GO:0001754//eye photoreceptor cell differentiation;GO:0007525//somatic muscle development;GO:0016055//Wnt signaling pathway;GO:0030178//negative regulation of Wnt signaling pathway;GO:0045732//positive regulation of protein catabolic process;GO:0090090//negative regulation of canonical Wnt signaling pathway;GO:0090249//regulation of cell motility involved in somitogenic axis elongation;GO:1901231…
ENSG00000080031	47	55	116	107	0.77	0.92	1.86	1.7	0.845	1.78	1.07485	0.00255809	0.0125684	PTPRH	protein tyrosine phosphatase receptor type H [Source:HGNC Symbol;Acc:HGNC:9672]	-	-	-	-	GO:0005737//cytoplasm;GO:0005886//plasma membrane;GO:0005887//integral component of plasma membrane;GO:0005902//microvillus;GO:0016020//membrane;GO:0016021//integral component of membrane;GO:0016324//apical plasma membrane;GO:0031528//microvillus membrane;GO:0042995//cell projection	GO:0004721//phosphoprotein phosphatase activity;GO:0004725//protein tyrosine phosphatase activity;GO:0005001//transmembrane receptor protein tyrosine phosphatase activity;GO:0005515//protein binding;GO:0016787//hydrolase activity;GO:0016791//phosphatase activity;GO:0045296//cadherin binding	GO:0006470//protein dephosphorylation;GO:0006915//apoptotic process;GO:0016311//dephosphorylation;GO:1990264//peptidyl-tyrosine dephosphorylation involved in inactivation of protein kinase activity
ENSG00000181444	58	46	121	105	1.31	1.06	2.77	2.46	1.185	2.615	1.14192	0.00276268	0.0134003	ZNF467	zinc finger protein 467 [Source:HGNC Symbol;Acc:HGNC:23154]	-	-	-	-	GO:0005634//nucleus	GO:0003676//nucleic acid binding;GO:0003677//DNA binding;GO:0046872//metal ion binding	GO:0006355//regulation of transcription, DNA-templated
ENSG00000126562	40	70	127	118	0.61	1.09	1.9	1.75	0.85	1.825	1.10236	0.00276948	0.0134205	WNK4	WNK lysine deficient protein kinase 4 [Source:HGNC Symbol;Acc:HGNC:14544]	-	-	-	-	GO:0005737//cytoplasm;GO:0005829//cytosol;GO:0005923//bicellular tight junction;GO:0016020//membrane;GO:0030054//cell junction	GO:0000166//nucleotide binding;GO:0004672//protein kinase activity;GO:0004674//protein serine/threonine kinase activity;GO:0005515//protein binding;GO:0005524//ATP binding;GO:0016301//kinase activity;GO:0016740//transferase activity;GO:0019869//chloride channel inhibitor activity;GO:0019870//potassium channel inhibitor activity	GO:0006468//protein phosphorylation;GO:0006811//ion transport;GO:0006821//chloride transport;GO:0008104//protein localization;GO:0010766//negative regulation of sodium ion transport;GO:0016310//phosphorylation;GO:0032414//positive regulation of ion transmembrane transporter activity;GO:0035556//intracellular signal transduction;GO:0050794//regulation of cellular process;GO:0050801//ion homeostasi…
ENSG00000105289	4	5	33	22	0.09	0.27	0.68	0.45	0.18	0.565	1.65025	0.00283989	0.01368	TJP3	tight junction protein 3 [Source:HGNC Symbol;Acc:HGNC:11829]	Cellular Processes	Cellular community - eukaryotes	ko04530//Tight junction	K06097	GO:0005634//nucleus;GO:0005654//nucleoplasm;GO:0005886//plasma membrane;GO:0005911//cell-cell junction;GO:0005923//bicellular tight junction;GO:0016020//membrane;GO:0030054//cell junction	GO:0005515//protein binding	-
ENSG00000151743	62	43	126	104	2.51	2.36	6.05	4.06	2.435	5.055	1.05379	0.0029102	0.0139581	AMN1	antagonist of mitotic exit network 1 homolog [Source:HGNC Symbol;Acc:HGNC:27281]	-	-	-	-	GO:0019005//SCF ubiquitin ligase complex	GO:0004842//ubiquitin-protein transferase activity;GO:0005515//protein binding	GO:0006511//ubiquitin-dependent protein catabolic process;GO:0016567//protein ubiquitination;GO:0031146//SCF-dependent proteasomal ubiquitin-dependent protein catabolic process
ENSG00000183729	4	3	18	32	0.1	0.07	0.42	0.74	0.085	0.58	2.77052	0.00291478	0.013975	NPBWR1	neuropeptides B and W receptor 1 [Source:HGNC Symbol;Acc:HGNC:4522]	Environmental Information Processing	Signaling molecules and interaction	ko04080//Neuroactive ligand-receptor interaction	K05268	GO:0005886//plasma membrane;GO:0005887//integral component of plasma membrane;GO:0016020//membrane;GO:0016021//integral component of membrane;GO:0043005//neuron projection;GO:0045202//synapse	GO:0004930//G-protein coupled receptor activity;GO:0004985//opioid receptor activity;GO:0005515//protein binding;GO:0008188//neuropeptide receptor activity;GO:0042277//peptide binding;GO:0042923//neuropeptide binding	GO:0007165//signal transduction;GO:0007186//G-protein coupled receptor signaling pathway;GO:0007218//neuropeptide signaling pathway;GO:0007268//synaptic transmission;GO:0019222//regulation of metabolic process;GO:0038003//opioid receptor signaling pathway
ENSG00000213760	9	10	49	30	0.36	0.41	2.1	1.33	0.385	1.715	2.15528	0.00293234	0.0140385	ATP6V1G2	ATPase H+ transporting V1 subunit G2 [Source:HGNC Symbol;Acc:HGNC:862]	Metabolism;Human Diseases;Cellular Processes;Human Diseases;Environmental Information Processing;Metabolism;Organismal Systems;Human Diseases;Human Diseases;Organismal Systems	Global and overview maps;Infectious diseases;Transport and catabolism;Immune diseases;Signal transduction;Energy metabolism;Nervous system;Infectious diseases;Infectious diseases;Excretory system	ko01100//Metabolic pathways;ko05165//Human papillomavirus infection;ko04145//Phagosome;ko05323//Rheumatoid arthritis;ko04150//mTOR signaling pathway;ko00190//Oxidative phosphorylation;ko04721//Synaptic vesicle cycle;ko05120//Epithelial cell signaling in Helicobacter pylori infection;ko05110//Vibrio cholerae infection;ko04966//Collecting duct acid secretion	K02152;K02152;K02152;K02152;K02152;K02152;K02152;K02152;K02152;K02152	GO:0005623//cell;GO:0005829//cytosol;GO:0016471//vacuolar proton-transporting V-type ATPase complex;GO:0030285//integral component of synaptic vesicle membrane;GO:0042470//melanosome	GO:0008553//hydrogen-exporting ATPase activity, phosphorylative mechanism;GO:0016887//ATPase activity;GO:0042626//ATPase activity, coupled to transmembrane movement of substances	GO:0006811//ion transport;GO:0008286//insulin receptor signaling pathway;GO:0016241//regulation of macroautophagy;GO:0033572//transferrin transport;GO:0034220//ion transmembrane transport;GO:0090383//phagosome acidification;GO:1902600//hydrogen ion transmembrane transport
ENSG00000140057	23	25	80	55	0.76	1.01	2.67	2.05	0.885	2.36	1.41504	0.00293331	0.0140385	AK7	adenylate kinase 7 [Source:HGNC Symbol;Acc:HGNC:20091]	Metabolism;Metabolism;Metabolism	Global and overview maps;Nucleotide metabolism;Metabolism of cofactors and vitamins	ko01100//Metabolic pathways;ko00230//Purine metabolism;ko00730//Thiamine metabolism	K00939;K00939;K00939	GO:0005737//cytoplasm;GO:0005829//cytosol;GO:0005929//cilium;GO:0031514//motile cilium;GO:0042995//cell projection	GO:0000166//nucleotide binding;GO:0004017//adenylate kinase activity;GO:0004127//cytidylate kinase activity;GO:0004550//nucleoside diphosphate kinase activity;GO:0005524//ATP binding;GO:0016301//kinase activity;GO:0016740//transferase activity;GO:0019205//nucleobase-containing compound kinase activity	GO:0006139//nucleobase-containing compound metabolic process;GO:0006165//nucleoside diphosphate phosphorylation;GO:0009142//nucleoside triphosphate biosynthetic process;GO:0015949//nucleobase-containing small molecule interconversion;GO:0016310//phosphorylation;GO:0030030//cell projection organization;GO:0046940//nucleoside monophosphate phosphorylation
ENSG00000224712	7	11	0	0	0.42	0.66	0	0	0.54	0.001	-9.07682	0.00296349	1	NPIPA3	nuclear pore complex interacting protein family member A3 [Source:HGNC Symbol;Acc:HGNC:41978]	-	-	-	-	GO:0005654//nucleoplasm	-	-
ENSG00000179111	32	32	73	87	1.22	1.34	3.04	3.19	1.28	3.115	1.28309	0.00297539	0.0142348	HES7	hes family bHLH transcription factor 7 [Source:HGNC Symbol;Acc:HGNC:15977]	Human Diseases	Infectious diseases	ko05165//Human papillomavirus infection	K09087	GO:0000790//nuclear chromatin;GO:0005634//nucleus	GO:0000977//RNA polymerase II regulatory region sequence-specific DNA binding;GO:0000981//RNA polymerase II transcription factor activity, sequence-specific DNA binding;GO:0001227//transcriptional repressor activity, RNA polymerase II transcription regulatory region sequence-specific binding;GO:0003677//DNA binding;GO:0008134//transcription factor binding;GO:0046983//protein dimerization activity	GO:0000122//negative regulation of transcription from RNA polymerase II promoter;GO:0001501//skeletal system development;GO:0001756//somitogenesis;GO:0006355//regulation of transcription, DNA-templated;GO:0007219//Notch signaling pathway;GO:0007275//multicellular organism development;GO:0007498//mesoderm development;GO:0009952//anterior/posterior pattern specification;GO:0030154//cell differentia…
ENSG00000104413	38	53	108	98	0.73	0.92	1.9	1.99	0.825	1.945	1.2373	0.00307832	0.0146412	ESRP1	epithelial splicing regulatory protein 1 [Source:HGNC Symbol;Acc:HGNC:25966]	-	-	-	-	GO:0005634//nucleus;GO:0005654//nucleoplasm;GO:0016604//nuclear body	GO:0003676//nucleic acid binding;GO:0003723//RNA binding;GO:0003729//mRNA binding;GO:0005515//protein binding	GO:0006397//mRNA processing;GO:0008380//RNA splicing;GO:0008543//fibroblast growth factor receptor signaling pathway;GO:0042669//regulation of auditory receptor cell fate specification;GO:0043484//regulation of RNA splicing
ENSG00000256806	25	24	73	61	0.94	0.91	2.68	2.21	0.925	2.445	1.40231	0.00307973	0.0146412	C17orf100	chromosome 17 open reading frame 100 [Source:HGNC Symbol;Acc:HGNC:34494]	-	-	-	-	-	-	-
ENSG00000173930	17	15	64	41	0.22	0.19	0.79	0.5	0.205	0.645	1.65368	0.00314795	0.0149314	SLCO4C1	solute carrier organic anion transporter family member 4C1 [Source:HGNC Symbol;Acc:HGNC:23612]	-	-	-	-	GO:0005886//plasma membrane;GO:0005887//integral component of plasma membrane;GO:0016020//membrane;GO:0016021//integral component of membrane;GO:0016323//basolateral plasma membrane;GO:0035577//azurophil granule membrane;GO:0035579//specific granule membrane;GO:0070062//extracellular exosome	GO:0005515//protein binding;GO:0015347//sodium-independent organic anion transmembrane transporter activity	GO:0006811//ion transport;GO:0007275//multicellular organism development;GO:0007283//spermatogenesis;GO:0030154//cell differentiation;GO:0043252//sodium-independent organic anion transport;GO:0043312//neutrophil degranulation;GO:0055085//transmembrane transport
ENSG00000165923	20	8	50	49	0.94	0.42	2.24	3.05	0.68	2.645	1.95966	0.00316185	0.014976	AGBL2	ATP/GTP binding protein like 2 [Source:HGNC Symbol;Acc:HGNC:26296]	-	-	-	-	GO:0005737//cytoplasm;GO:0005814//centriole;GO:0005829//cytosol;GO:0005856//cytoskeleton;GO:0036064//ciliary basal body;GO:0042995//cell projection	GO:0004180//carboxypeptidase activity;GO:0004181//metallocarboxypeptidase activity;GO:0008233//peptidase activity;GO:0008237//metallopeptidase activity;GO:0008270//zinc ion binding;GO:0016787//hydrolase activity;GO:0046872//metal ion binding	GO:0006508//proteolysis;GO:0035610//protein side chain deglutamylation
ENSG00000261459	0	0	8	12	0	0	0.35	0.51	0.001	0.43	8.74819	0.00324753	1	AC002310.4	novel transcript	Human Diseases	Infectious diseases	ko05168//Herpes simplex infection	K09228	-	GO:0003676//nucleic acid binding;GO:0046872//metal ion binding	GO:0006355//regulation of transcription, DNA-templated
ENSG00000146021	42	27	79	91	0.41	0.26	0.73	0.85	0.335	0.79	1.23769	0.00327221	0.0154109	KLHL3	kelch like family member 3 [Source:HGNC Symbol;Acc:HGNC:6354]	-	-	-	-	GO:0005737//cytoplasm;GO:0005829//cytosol;GO:0005856//cytoskeleton;GO:0031463//Cul3-RING ubiquitin ligase complex	GO:0003779//actin binding;GO:0005198//structural molecule activity;GO:0005515//protein binding;GO:0097602//cullin family protein binding	GO:0006511//ubiquitin-dependent protein catabolic process;GO:0016567//protein ubiquitination;GO:0043687//post-translational protein modification;GO:0050801//ion homeostasis;GO:0070294//renal sodium ion absorption;GO:0070936//protein K48-linked ubiquitination;GO:0072156//distal tubule morphogenesis
ENSG00000132718	37	42	94	89	0.46	0.53	1.14	1.07	0.495	1.105	1.15855	0.00328962	0.0154819	SYT11	synaptotagmin 11 [Source:HGNC Symbol;Acc:HGNC:19239]	-	-	-	-	GO:0001891//phagocytic cup;GO:0005623//cell;GO:0005737//cytoplasm;GO:0005764//lysosome;GO:0005765//lysosomal membrane;GO:0005768//endosome;GO:0005794//Golgi apparatus;GO:0005802//trans-Golgi network;GO:0005886//plasma membrane;GO:0005887//integral component of plasma membrane;GO:0008021//synaptic vesicle;GO:0014069//postsynaptic density;GO:0016020//membrane;GO:0016021//integral component of membr…	GO:0000149//SNARE binding;GO:0001786//phosphatidylserine binding;GO:0005509//calcium ion binding;GO:0005515//protein binding;GO:0005544//calcium-dependent phospholipid binding;GO:0030276//clathrin binding;GO:0031369//translation initiation factor binding;GO:0031625//ubiquitin protein ligase binding;GO:0042802//identical protein binding;GO:0046872//metal ion binding;GO:0048487//beta-tubulin binding	GO:0001778//plasma membrane repair;GO:0006906//vesicle fusion;GO:0006914//autophagy;GO:0007612//learning;GO:0007613//memory;GO:0009611//response to wounding;GO:0014059//regulation of dopamine secretion;GO:0016192//vesicle-mediated transport;GO:0017156//calcium ion regulated exocytosis;GO:0017158//regulation of calcium ion-dependent exocytosis;GO:0033602//negative regulation of dopamine secretion;…
ENSG00000168477	21	21	77	47	0.1	0.16	0.42	0.32	0.13	0.37	1.50901	0.00341799	0.0159884	TNXB	tenascin XB [Source:HGNC Symbol;Acc:HGNC:11976]	Environmental Information Processing;Human Diseases;Cellular Processes;Human Diseases;Environmental Information Processing	Signal transduction;Infectious diseases;Cellular community - eukaryotes;Cancers;Signaling molecules and interaction	ko04151//PI3K-Akt signaling pathway;ko05165//Human papillomavirus infection;ko04510//Focal adhesion;ko05206//MicroRNAs in cancer;ko04512//ECM-receptor interaction	K06252;K06252;K06252;K06252;K06252	GO:0005576//extracellular region;GO:0005615//extracellular space;GO:0031012//extracellular matrix;GO:0070062//extracellular exosome	GO:0005178//integrin binding;GO:0005201//extracellular matrix structural constituent;GO:0005515//protein binding;GO:0008201//heparin binding;GO:0098633//collagen fibril binding	GO:0007155//cell adhesion;GO:0030036//actin cytoskeleton organization;GO:0030198//extracellular matrix organization;GO:0030199//collagen fibril organization;GO:0032963//collagen metabolic process;GO:0048251//elastic fiber assembly
ENSG00000112139	22	24	71	57	0.25	0.41	0.75	0.63	0.33	0.69	1.06413	0.00345644	0.0161244	MDGA1	MAM domain containing glycosylphosphatidylinositol anchor 1 [Source:HGNC Symbol;Acc:HGNC:19267]	-	-	-	-	GO:0005576//extracellular region;GO:0005615//extracellular space;GO:0005794//Golgi apparatus;GO:0005886//plasma membrane;GO:0016020//membrane;GO:0031225//anchored component of membrane;GO:0046658//anchored component of plasma membrane	GO:0003674//molecular_function;GO:0005515//protein binding	GO:0001764//neuron migration;GO:0007275//multicellular organism development;GO:0007399//nervous system development;GO:0007420//brain development;GO:0021527//spinal cord association neuron differentiation;GO:0030154//cell differentiation
ENSG00000143344	23	24	74	56	0.29	0.32	0.99	0.7	0.305	0.845	1.47014	0.00353436	0.0164418	RGL1	ral guanine nucleotide dissociation stimulator like 1 [Source:HGNC Symbol;Acc:HGNC:30281]	Environmental Information Processing	Signal transduction	ko04014//Ras signaling pathway	K17635	GO:0005575//cellular_component;GO:0005829//cytosol	GO:0005085//guanyl-nucleotide exchange factor activity;GO:0005515//protein binding;GO:0008321//Ral guanyl-nucleotide exchange factor activity	GO:0007165//signal transduction;GO:0007264//small GTPase mediated signal transduction;GO:0019216//regulation of lipid metabolic process
ENSG00000156042	2	2	19	20	0.03	0.04	0.62	0.63	0.035	0.625	4.15843	0.00373955	0.0172097	CFAP70	cilia and flagella associated protein 70 [Source:HGNC Symbol;Acc:HGNC:30726]	-	-	-	-	GO:0005929//cilium;GO:0005930//axoneme;GO:0031514//motile cilium;GO:0036064//ciliary basal body;GO:0036126//sperm flagellum;GO:0036157//outer dynein arm;GO:0042995//cell projection;GO:0070062//extracellular exosome	GO:0003674//molecular_function;GO:0005515//protein binding	GO:0003341//cilium movement;GO:0008150//biological_process;GO:0060271//cilium morphogenesis
ENSG00000142765	53	38	97	105	1.68	1.27	3.1	3.33	1.475	3.215	1.1241	0.00383775	0.017574	SYTL1	synaptotagmin like 1 [Source:HGNC Symbol;Acc:HGNC:15584]	-	-	-	-	GO:0005886//plasma membrane;GO:0016020//membrane;GO:0019897//extrinsic component of plasma membrane;GO:0031528//microvillus membrane;GO:0042470//melanosome;GO:0070062//extracellular exosome;GO:0070382//exocytic vesicle	GO:0005515//protein binding;GO:0017137//Rab GTPase binding;GO:0042043//neurexin family protein binding	GO:0006886//intracellular protein transport;GO:0006887//exocytosis
ENSG00000119943	24	16	68	50	0.76	0.52	2.11	1.54	0.64	1.825	1.51175	0.00384841	0.0176091	PYROXD2	pyridine nucleotide-disulphide oxidoreductase domain 2 [Source:HGNC Symbol;Acc:HGNC:23517]	-	-	-	-	-	GO:0005515//protein binding;GO:0016491//oxidoreductase activity	GO:0055114//oxidation-reduction process
ENSG00000151090	54	68	127	122	0.55	0.74	1.25	2.52	0.645	1.885	1.54719	0.00386144	0.0176607	THRB	thyroid hormone receptor beta [Source:HGNC Symbol;Acc:HGNC:11799]	Environmental Information Processing;Organismal Systems	Signaling molecules and interaction;Endocrine system	ko04080//Neuroactive ligand-receptor interaction;ko04919//Thyroid hormone signaling pathway	K08362;K08362	GO:0000790//nuclear chromatin;GO:0005634//nucleus;GO:0005654//nucleoplasm;GO:0016604//nuclear body;GO:0090575//RNA polymerase II transcription factor complex	GO:0000976//transcription regulatory region sequence-specific DNA binding;GO:0000977//RNA polymerase II regulatory region sequence-specific DNA binding;GO:0000981//RNA polymerase II transcription factor activity, sequence-specific DNA binding;GO:0003677//DNA binding;GO:0003700//transcription factor activity, sequence-specific DNA binding;GO:0003707//steroid hormone receptor activity;GO:0003714//t…	GO:0000122//negative regulation of transcription from RNA polymerase II promoter;GO:0002154//thyroid hormone mediated signaling pathway;GO:0006351//transcription, DNA-templated;GO:0006355//regulation of transcription, DNA-templated;GO:0006357//regulation of transcription from RNA polymerase II promoter;GO:0006367//transcription initiation from RNA polymerase II promoter;GO:0007275//multicellular …
ENSG00000254995	6	11	0	0	0.12	0.2	0	0	0.16	0.001	-7.32193	0.00390479	1	STX16-NPEPL1	STX16-NPEPL1 readthrough (NMD candidate) [Source:HGNC Symbol;Acc:HGNC:41993]	Genetic Information Processing	Folding, sorting and degradation	ko04130//SNARE interactions in vesicular transport	K08489	GO:0012505//endomembrane system;GO:0016020//membrane;GO:0016021//integral component of membrane;GO:0031201//SNARE complex	GO:0000149//SNARE binding;GO:0005484//SNAP receptor activity	GO:0006886//intracellular protein transport;GO:0006906//vesicle fusion;GO:0016192//vesicle-mediated transport;GO:0048278//vesicle docking
ENSG00000280893	45	64	18	26	1.28	1.86	0.51	0.71	1.57	0.61	-1.36388	0.00398507	0.0181201	AC009133.6	novel transcript	-	-	-	-	GO:0016020//membrane;GO:0016021//integral component of membrane	-	-
ENSG00000142178	0	0	16	4	0	0	0.21	0.47	0.001	0.34	8.40939	0.00398918	1	SIK1	salt inducible kinase 1 [Source:HGNC Symbol;Acc:HGNC:11142]	Organismal Systems	Endocrine system	ko04922//Glucagon signaling pathway	K19008	GO:0005634//nucleus;GO:0005737//cytoplasm	GO:0000166//nucleotide binding;GO:0000287//magnesium ion binding;GO:0004672//protein kinase activity;GO:0004674//protein serine/threonine kinase activity;GO:0005515//protein binding;GO:0005524//ATP binding;GO:0008140//cAMP response element binding protein binding;GO:0016301//kinase activity;GO:0016740//transferase activity;GO:0019901//protein kinase binding;GO:0046872//metal ion binding;GO:007188…	GO:0002028//regulation of sodium ion transport;GO:0006468//protein phosphorylation;GO:0007049//cell cycle;GO:0007275//multicellular organism development;GO:0007346//regulation of mitotic cell cycle;GO:0010830//regulation of myotube differentiation;GO:0010868//negative regulation of triglyceride biosynthetic process;GO:0016310//phosphorylation;GO:0030154//cell differentiation;GO:0032792//negative …
ENSG00000166435	82	77	149	151	1.6	1.32	3.52	3.09	1.46	3.305	1.17868	0.00400177	0.0181837	XRRA1	X-ray radiation resistance associated 1 [Source:HGNC Symbol;Acc:HGNC:18868]	-	-	-	-	GO:0005634//nucleus;GO:0005654//nucleoplasm;GO:0005737//cytoplasm;GO:0016604//nuclear body	GO:0003674//molecular_function;GO:0005515//protein binding	GO:0010165//response to X-ray
ENSG00000253767	0	0	12	7	0	0	0.15	0.08	0.001	0.115	6.84549	0.00414939	1	PCDHGA8	protocadherin gamma subfamily A, 8 [Source:HGNC Symbol;Acc:HGNC:8706]	-	-	-	-	GO:0005886//plasma membrane;GO:0005887//integral component of plasma membrane;GO:0016020//membrane;GO:0016021//integral component of membrane	GO:0005509//calcium ion binding	GO:0007155//cell adhesion;GO:0007156//homophilic cell adhesion via plasma membrane adhesion molecules
ENSG00000105472	28	18	70	57	1.31	0.85	3.2	2.58	1.08	2.89	1.42004	0.00441353	0.019751	CLEC11A	C-type lectin domain containing 11A [Source:HGNC Symbol;Acc:HGNC:10576]	-	-	-	-	GO:0005576//extracellular region;GO:0005615//extracellular space;GO:0005737//cytoplasm	GO:0008083//growth factor activity;GO:0030246//carbohydrate binding	GO:0001503//ossification;GO:0007165//signal transduction;GO:0008284//positive regulation of cell proliferation
ENSG00000131480	51	58	123	104	1.23	1.41	2.91	2.43	1.32	2.67	1.0163	0.00445478	0.0199021	AOC2	amine oxidase copper containing 2 [Source:HGNC Symbol;Acc:HGNC:549]	Metabolism;Metabolism;Metabolism;Metabolism;Metabolism	Global and overview maps;Amino acid metabolism;Amino acid metabolism;Metabolism of other amino acids;Amino acid metabolism	ko01100//Metabolic pathways;ko00260//Glycine, serine and threonine metabolism;ko00350//Tyrosine metabolism;ko00410//beta-Alanine metabolism;ko00360//Phenylalanine metabolism	K00276;K00276;K00276;K00276;K00276	GO:0005737//cytoplasm;GO:0005886//plasma membrane;GO:0016020//membrane	GO:0005507//copper ion binding;GO:0008131//primary amine oxidase activity;GO:0009055//electron carrier activity;GO:0016491//oxidoreductase activity;GO:0046872//metal ion binding;GO:0048038//quinone binding;GO:0052593//tryptamine:oxygen oxidoreductase (deaminating) activity;GO:0052594//aminoacetone:oxygen oxidoreductase(deaminating) activity;GO:0052595//aliphatic-amine oxidase activity;GO:0052596/…	GO:0006584//catecholamine metabolic process;GO:0006805//xenobiotic metabolic process;GO:0007601//visual perception;GO:0009308//amine metabolic process;GO:0022900//electron transport chain;GO:0055114//oxidation-reduction process
ENSG00000186994	1	0	23	10	0.02	0	0.52	0.23	0.01	0.375	5.22882	0.00461953	0.0204799	KANK3	KN motif and ankyrin repeat domains 3 [Source:HGNC Symbol;Acc:HGNC:24796]	-	-	-	-	GO:0005737//cytoplasm;GO:0005856//cytoskeleton	GO:0005515//protein binding	GO:0030837//negative regulation of actin filament polymerization
ENSG00000204969	24	18	54	64	0.59	0.45	1.29	1.18	0.52	1.235	1.24793	0.00468318	0.0206931	PCDHA2	protocadherin alpha 2 [Source:HGNC Symbol;Acc:HGNC:8668]	-	-	-	-	GO:0005634//nucleus;GO:0005783//endoplasmic reticulum;GO:0005886//plasma membrane;GO:0005887//integral component of plasma membrane;GO:0016020//membrane;GO:0016021//integral component of membrane	GO:0005509//calcium ion binding	GO:0007155//cell adhesion;GO:0007156//homophilic cell adhesion via plasma membrane adhesion molecules;GO:0007399//nervous system development
ENSG00000168646	25	21	71	54	0.45	0.47	1.36	1.01	0.46	1.185	1.36518	0.00487721	0.0213871	AXIN2	axin 2 [Source:HGNC Symbol;Acc:HGNC:904]	Human Diseases;Human Diseases;Human Diseases;Human Diseases;Environmental Information Processing;Human Diseases;Environmental Information Processing;Human Diseases;Human Diseases;Cellular Processes;Human Diseases;Human Diseases;Human Diseases	Cancers;Neurodegenerative diseases;Infectious diseases;Cancers;Signal transduction;Endocrine and metabolic diseases;Signal transduction;Cancers;Cancers;Cellular community - eukaryotes;Cancers;Cancers;Cancers	ko05200//Pathways in cancer;ko05010//Alzheimer disease;ko05165//Human papillomavirus infection;ko05225//Hepatocellular carcinoma;ko04310//Wnt signaling pathway;ko04934//Cushing syndrome;ko04390//Hippo signaling pathway;ko05224//Breast cancer;ko05226//Gastric cancer;ko04550//Signaling pathways regulating pluripotency of stem cells;ko05210//Colorectal cancer;ko05217//Basal cell carcinoma;ko05213//E…	K04385;K04385;K04385;K04385;K04385;K04385;K04385;K04385;K04385;K04385;K04385;K04385;K04385	GO:0005634//nucleus;GO:0005737//cytoplasm;GO:0005813//centrosome;GO:0005829//cytosol;GO:0030877//beta-catenin destruction complex	GO:0005515//protein binding;GO:0008013//beta-catenin binding;GO:0019899//enzyme binding;GO:0031625//ubiquitin protein ligase binding;GO:0070411//I-SMAD binding	GO:0001756//somitogenesis;GO:0001934//positive regulation of protein phosphorylation;GO:0001957//intramembranous ossification;GO:0003139//secondary heart field specification;GO:0003413//chondrocyte differentiation involved in endochondral bone morphogenesis;GO:0007275//multicellular organism development;GO:0008283//cell proliferation;GO:0008285//negative regulation of cell proliferation;GO:001071…
ENSG00000214595	46	45	90	107	0.36	0.34	0.71	0.82	0.35	0.765	1.1281	0.00502969	0.0219544	EML6	EMAP like 6 [Source:HGNC Symbol;Acc:HGNC:35412]	-	-	-	-	GO:0005737//cytoplasm;GO:0005856//cytoskeleton;GO:0005874//microtubule	GO:0005515//protein binding;GO:0008017//microtubule binding	-
ENSG00000007516	22	17	75	41	0.31	0.28	1.11	0.56	0.295	0.835	1.50106	0.00523123	0.0225894	BAIAP3	BAI1 associated protein 3 [Source:HGNC Symbol;Acc:HGNC:948]	Human Diseases	Cancers	ko05202//Transcriptional misregulation in cancers	K15621	GO:0005737//cytoplasm;GO:0005768//endosome;GO:0005794//Golgi apparatus;GO:0005829//cytosol;GO:0005886//plasma membrane;GO:0016020//membrane;GO:0031902//late endosome membrane;GO:0032588//trans-Golgi network membrane;GO:0055038//recycling endosome membrane;GO:0098793//presynapse	GO:0000149//SNARE binding;GO:0005509//calcium ion binding;GO:0005515//protein binding;GO:0005543//phospholipid binding;GO:0019905//syntaxin binding	GO:0001956//positive regulation of neurotransmitter secretion;GO:0006887//exocytosis;GO:0007186//G-protein coupled receptor signaling pathway;GO:0032228//regulation of synaptic transmission, GABAergic;GO:0035774//positive regulation of insulin secretion involved in cellular response to glucose stimulus;GO:0042147//retrograde transport, endosome to Golgi;GO:1990502//dense core granule maturation
ENSG00000156869	78	90	157	153	0.8	1.2	2.18	1.84	1	2.01	1.0072	0.00527933	0.0227528	FRRS1	ferric chelate reductase 1 [Source:HGNC Symbol;Acc:HGNC:27622]	-	-	-	-	GO:0016020//membrane;GO:0016021//integral component of membrane	GO:0000293//ferric-chelate reductase activity;GO:0016491//oxidoreductase activity;GO:0046872//metal ion binding	GO:0055114//oxidation-reduction process
ENSG00000108821	97	103	182	172	1.28	1.93	3.53	3.87	1.605	3.7	1.20495	0.00530259	0.0228382	COL1A1	collagen type I alpha 1 chain [Source:HGNC Symbol;Acc:HGNC:2197]	Environmental Information Processing;Human Diseases;Human Diseases;Cellular Processes;Human Diseases;Organismal Systems;Organismal Systems;Human Diseases;Organismal Systems;Environmental Information Processing	Signal transduction;Infectious diseases;Cancers;Cellular community - eukaryotes;Infectious diseases;Endocrine system;Immune system;Endocrine and metabolic diseases;Digestive system;Signaling molecules and interaction	ko04151//PI3K-Akt signaling pathway;ko05165//Human papillomavirus infection;ko05205//Proteoglycans in cancer;ko04510//Focal adhesion;ko05146//Amoebiasis;ko04926//Relaxin signaling pathway;ko04611//Platelet activation;ko04933//AGE-RAGE signaling pathway in diabetic complications;ko04974//Protein digestion and absorption;ko04512//ECM-receptor interaction	K06236;K06236;K06236;K06236;K06236;K06236;K06236;K06236;K06236;K06236	GO:0005576//extracellular region;GO:0005581//collagen trimer;GO:0005584//collagen type I trimer;GO:0005615//extracellular space;GO:0005737//cytoplasm;GO:0005783//endoplasmic reticulum;GO:0005788//endoplasmic reticulum lumen;GO:0005794//Golgi apparatus;GO:0030141//secretory granule;GO:0031012//extracellular matrix	GO:0002020//protease binding;GO:0005201//extracellular matrix structural constituent;GO:0005515//protein binding;GO:0030020//extracellular matrix structural constituent conferring tensile strength;GO:0042802//identical protein binding;GO:0046872//metal ion binding;GO:0048407//platelet-derived growth factor binding	GO:0001501//skeletal system development;GO:0001503//ossification;GO:0001568//blood vessel development;GO:0001649//osteoblast differentiation;GO:0001957//intramembranous ossification;GO:0001958//endochondral ossification;GO:0007584//response to nutrient;GO:0007596//blood coagulation;GO:0007601//visual perception;GO:0007605//sensory perception of sound;GO:0009612//response to mechanical stimulus;GO…
ENSG00000137745	7	15	40	41	0.26	0.44	1	1.24	0.35	1.12	1.67807	0.0053245	0.0229003	MMP13	matrix metallopeptidase 13 [Source:HGNC Symbol;Acc:HGNC:7159]	Organismal Systems;Organismal Systems;Organismal Systems	Endocrine system;Endocrine system;Immune system	ko04926//Relaxin signaling pathway;ko04928//Parathyroid hormone synthesis, secretion and action;ko04657//IL-17 signaling pathway	K07994;K07994;K07994	GO:0005576//extracellular region;GO:0005581//collagen trimer;GO:0005615//extracellular space;GO:0031012//extracellular matrix	GO:0004175//endopeptidase activity;GO:0004222//metalloendopeptidase activity;GO:0005509//calcium ion binding;GO:0005518//collagen binding;GO:0008233//peptidase activity;GO:0008237//metallopeptidase activity;GO:0008270//zinc ion binding;GO:0016787//hydrolase activity;GO:0046872//metal ion binding	GO:0001958//endochondral ossification;GO:0003417//growth plate cartilage development;GO:0006508//proteolysis;GO:0022617//extracellular matrix disassembly;GO:0030198//extracellular matrix organization;GO:0030282//bone mineralization;GO:0030574//collagen catabolic process;GO:0044267//cellular protein metabolic process;GO:0051216//cartilage development;GO:0060349//bone morphogenesis;GO:1904645//resp…
ENSG00000168970	65	78	33	38	1.31	1.56	0.66	0.75	1.435	0.705	-1.02536	0.00534515	0.0229566	JMJD7-PLA2G4B	JMJD7-PLA2G4B readthrough [Source:HGNC Symbol;Acc:HGNC:34449]	Metabolism;Environmental Information Processing;Environmental Information Processing;Environmental Information Processing;Organismal Systems;Cellular Processes;Organismal Systems;Organismal Systems;Organismal Systems;Organismal Systems;Organismal Systems;Organismal Systems;Human Diseases;Organismal Systems;Metabolism;Organismal Systems;Metabolism;Environmental Information Processing;Organismal Sy…	Global and overview maps;Signal transduction;Signal transduction;Signal transduction;Immune system;Cell growth and death;Endocrine system;Immune system;Circulatory system;Immune system;Nervous system;Nervous system;Cancers;Sensory system;Lipid metabolism;Endocrine system;Lipid metabolism;Signal transduction;Nervous system;Endocrine system;Lipid metabolism;Lipid metabolism;Lipid metabolism	ko01100//Metabolic pathways;ko04010//MAPK signaling pathway;ko04014//Ras signaling pathway;ko04072//Phospholipase D signaling pathway;ko04666//Fc gamma R-mediated phagocytosis;ko04217//Necroptosis;ko04921//Oxytocin signaling pathway;ko04664//Fc epsilon RI signaling pathway;ko04270//Vascular smooth muscle contraction;ko04611//Platelet activation;ko04724//Glutamatergic synapse;ko04726//Serotonergic…	K16342;K16342;K16342;K16342;K16342;K16342;K16342;K16342;K16342;K16342;K16342;K16342;K16342;K16342;K16342;K16342;K16342;K16342;K16342;K16342;K16342;K16342;K16342	-	GO:0004620//phospholipase activity;GO:0005509//calcium ion binding;GO:0016706//oxidoreductase activity, acting on paired donors, with incorporation or reduction of molecular oxygen, 2-oxoglutarate as one donor, and incorporation of one atom each of oxygen into both donors	GO:0009395//phospholipid catabolic process;GO:0055114//oxidation-reduction process
ENSG00000146221	0	0	12	6	0	0	0.58	0.12	0.001	0.35	8.45121	0.00535608	1	TCTE1	t-complex-associated-testis-expressed 1 [Source:HGNC Symbol;Acc:HGNC:11693]	-	-	-	-	GO:0005737//cytoplasm;GO:0005856//cytoskeleton;GO:0005929//cilium;GO:0031514//motile cilium;GO:0036126//sperm flagellum;GO:0042995//cell projection	GO:0005515//protein binding	GO:0030317//sperm motility
ENSG00000167131	23	23	52	72	1.59	1.7	2.76	3.97	1.645	3.365	1.03252	0.00553222	0.0236207	CCDC103	coiled-coil domain containing 103 [Source:HGNC Symbol;Acc:HGNC:32700]	-	-	-	-	GO:0005576//extracellular region;GO:0005737//cytoplasm;GO:0005929//cilium;GO:0005930//axoneme;GO:0031514//motile cilium;GO:0036157//outer dynein arm;GO:0042995//cell projection	GO:0005515//protein binding;GO:0042803//protein homodimerization activity	GO:0001947//heart looping;GO:0003341//cilium movement;GO:0003351//epithelial cilium movement;GO:0007368//determination of left/right symmetry;GO:0030030//cell projection organization;GO:0036158//outer dynein arm assembly;GO:0036159//inner dynein arm assembly;GO:0060287//epithelial cilium movement involved in determination of left/right asymmetry;GO:0070286//axonemal dynein complex assembly;GO:007…
ENSG00000215018	29	38	90	70	0.62	0.64	1.66	1.16	0.63	1.41	1.16227	0.00558137	0.0238145	COL28A1	collagen type XXVIII alpha 1 chain [Source:HGNC Symbol;Acc:HGNC:22442]	Organismal Systems	Digestive system	ko04974//Protein digestion and absorption	K23619	GO:0005576//extracellular region;GO:0005581//collagen trimer;GO:0005604//basement membrane;GO:0005615//extracellular space;GO:0005788//endoplasmic reticulum lumen;GO:0031012//extracellular matrix	GO:0004867//serine-type endopeptidase inhibitor activity;GO:0005201//extracellular matrix structural constituent;GO:0030020//extracellular matrix structural constituent conferring tensile strength;GO:0030414//peptidase inhibitor activity	GO:0007155//cell adhesion;GO:0010466//negative regulation of peptidase activity;GO:0010951//negative regulation of endopeptidase activity;GO:0030198//extracellular matrix organization
ENSG00000125735	0	1	10	21	0	0.02	0.18	0.3	0.01	0.24	4.58496	0.00575897	0.0244164	TNFSF14	TNF superfamily member 14 [Source:HGNC Symbol;Acc:HGNC:11930]	Human Diseases;Environmental Information Processing;Environmental Information Processing;Environmental Information Processing	Infectious diseases;Signaling molecules and interaction;Signal transduction;Signaling molecules and interaction	ko05168//Herpes simplex infection;ko04060//Cytokine-cytokine receptor interaction;ko04064//NF-kappa B signaling pathway;ko04061//Viral protein interaction with cytokine and cytokine receptor	K05477;K05477;K05477;K05477	GO:0005576//extracellular region;GO:0005615//extracellular space;GO:0005737//cytoplasm;GO:0005886//plasma membrane;GO:0016020//membrane;GO:0016021//integral component of membrane	GO:0005102//receptor binding;GO:0005125//cytokine activity;GO:0005164//tumor necrosis factor receptor binding;GO:0005515//protein binding;GO:0043027//cysteine-type endopeptidase inhibitor activity involved in apoptotic process	GO:0006915//apoptotic process;GO:0006955//immune response;GO:0007165//signal transduction;GO:0010820//positive regulation of T cell chemotaxis;GO:0031295//T cell costimulation;GO:0033209//tumor necrosis factor-mediated signaling pathway;GO:0042098//T cell proliferation;GO:0042110//T cell activation;GO:0043029//T cell homeostasis;GO:0043154//negative regulation of cysteine-type endopeptidase activ…
ENSG00000284820	16	11	45	43	0.2	0.14	0.55	0.51	0.17	0.53	1.64046	0.00594678	0.0250292	AC068946.2	novel protein	Cellular Processes;Cellular Processes;Cellular Processes	Transport and catabolism;Transport and catabolism;Transport and catabolism	ko04140//Autophagy - animal;ko04137//Mitophagy - animal;ko04136//Autophagy - other eukaryotes	K17907;K17907;K17907	-	-	GO:0006914//autophagy
ENSG00000221886	49	64	120	110	1.15	1.53	2.76	2.61	1.34	2.685	1.00269	0.00595877	0.0250717	ZBED8	zinc finger BED-type containing 8 [Source:HGNC Symbol;Acc:HGNC:30804]	-	-	-	-	GO:0005654//nucleoplasm	GO:0005515//protein binding	-
ENSG00000144445	81	73	126	165	1.3	1.08	2.36	2.88	1.19	2.62	1.13861	0.00615745	0.0257853	KANSL1L	KAT8 regulatory NSL complex subunit 1 like [Source:HGNC Symbol;Acc:HGNC:26310]	-	-	-	-	GO:0000123//histone acetyltransferase complex;GO:0044545//NSL complex	GO:0035035//histone acetyltransferase binding;GO:0043995//histone acetyltransferase activity (H4-K5 specific);GO:0043996//histone acetyltransferase activity (H4-K8 specific);GO:0046972//histone acetyltransferase activity (H4-K16 specific)	GO:0043981//histone H4-K5 acetylation;GO:0043982//histone H4-K8 acetylation;GO:0043984//histone H4-K16 acetylation
ENSG00000099866	5	4	18	32	0.19	0.15	0.77	1.16	0.17	0.965	2.50499	0.00644124	0.0267296	MADCAM1	mucosal vascular addressin cell adhesion molecule 1 [Source:HGNC Symbol;Acc:HGNC:6765]	Environmental Information Processing;Organismal Systems	Signaling molecules and interaction;Immune system	ko04514//Cell adhesion molecules (CAMs);ko04672//Intestinal immune network for IgA production	K06779;K06779	GO:0005886//plasma membrane;GO:0016020//membrane;GO:0016021//integral component of membrane	GO:0098640//integrin binding involved in cell-matrix adhesion	GO:0002687//positive regulation of leukocyte migration;GO:0006955//immune response;GO:0007155//cell adhesion;GO:0007160//cell-matrix adhesion;GO:0007165//signal transduction;GO:0007229//integrin-mediated signaling pathway;GO:0030198//extracellular matrix organization;GO:0034113//heterotypic cell-cell adhesion;GO:0043113//receptor clustering;GO:0050776//regulation of immune response;GO:0050901//le…
ENSG00000205810	0	0	9	8	0	0	0.56	0.46	0.001	0.51	8.99435	0.00645109	1	KLRC3	killer cell lectin like receptor C3 [Source:HGNC Symbol;Acc:HGNC:6376]	Organismal Systems	Immune system	ko04612//Antigen processing and presentation	K06541	GO:0016020//membrane;GO:0016021//integral component of membrane	GO:0004888//transmembrane signaling receptor activity;GO:0030246//carbohydrate binding	GO:0006968//cellular defense response
ENSG00000155085	20	18	50	57	0.66	0.53	1.53	1.78	0.595	1.655	1.47587	0.00647498	0.0268445	AK9	adenylate kinase 9 [Source:HGNC Symbol;Acc:HGNC:33814]	Metabolism;Metabolism;Metabolism	Global and overview maps;Nucleotide metabolism;Nucleotide metabolism	ko01100//Metabolic pathways;ko00230//Purine metabolism;ko00240//Pyrimidine metabolism	K18533;K18533;K18533	GO:0005634//nucleus;GO:0005654//nucleoplasm;GO:0005737//cytoplasm;GO:0005829//cytosol;GO:0031965//nuclear membrane	GO:0000166//nucleotide binding;GO:0004550//nucleoside diphosphate kinase activity;GO:0005524//ATP binding;GO:0016301//kinase activity;GO:0016740//transferase activity;GO:0019205//nucleobase-containing compound kinase activity;GO:0050145//nucleoside phosphate kinase activity	GO:0006139//nucleobase-containing compound metabolic process;GO:0006174//dADP phosphorylation;GO:0006186//dGDP phosphorylation;GO:0006756//AMP phosphorylation;GO:0006757//ATP generation from ADP;GO:0009117//nucleotide metabolic process;GO:0015949//nucleobase-containing small molecule interconversion;GO:0016310//phosphorylation;GO:0061508//CDP phosphorylation;GO:0061565//dAMP phosphorylation;GO:00…
ENSG00000198945	110	94	175	181	1.92	1.78	3.31	4.2	1.85	3.755	1.02129	0.0066491	0.0274296	L3MBTL3	L3MBTL histone methyl-lysine binding protein 3 [Source:HGNC Symbol;Acc:HGNC:23035]	-	-	-	-	GO:0005634//nucleus;GO:0005654//nucleoplasm;GO:0005730//nucleolus	GO:0003674//molecular_function;GO:0003700//transcription factor activity, sequence-specific DNA binding;GO:0005515//protein binding;GO:0008270//zinc ion binding;GO:0042802//identical protein binding	GO:0006325//chromatin organization;GO:0006355//regulation of transcription, DNA-templated;GO:0030099//myeloid cell differentiation;GO:0030225//macrophage differentiation;GO:0030851//granulocyte differentiation;GO:0043249//erythrocyte maturation
ENSG00000169435	17	8	47	38	0.28	0.1	0.61	0.49	0.19	0.55	1.53343	0.00681451	0.0279559	RASSF6	Ras association domain family member 6 [Source:HGNC Symbol;Acc:HGNC:20796]	Environmental Information Processing;Environmental Information Processing	Signal transduction;Signal transduction	ko04390//Hippo signaling pathway;ko04392//Hippo signaling pathway - multiple species	K09854;K09854	-	GO:0005515//protein binding	GO:0006915//apoptotic process;GO:0007165//signal transduction;GO:0042981//regulation of apoptotic process
ENSG00000079215	6	21	53	41	0.11	0.35	0.87	0.75	0.23	0.81	1.81629	0.00689534	0.0282526	SLC1A3	solute carrier family 1 member 3 [Source:HGNC Symbol;Acc:HGNC:10941]	Human Diseases;Organismal Systems;Organismal Systems	Neurodegenerative diseases;Nervous system;Nervous system	ko05016//Huntington disease;ko04724//Glutamatergic synapse;ko04721//Synaptic vesicle cycle	K05614;K05614;K05614	GO:0005886//plasma membrane;GO:0005887//integral component of plasma membrane;GO:0009925//basal plasma membrane;GO:0009986//cell surface;GO:0016020//membrane;GO:0016021//integral component of membrane;GO:0031410//cytoplasmic vesicle;GO:0042995//cell projection;GO:0043005//neuron projection;GO:0043025//neuronal cell body;GO:0045202//synapse;GO:0048471//perinuclear region of cytoplasm;GO:0071944//c…	GO:0005313//L-glutamate transmembrane transporter activity;GO:0005314//high-affinity glutamate transmembrane transporter activity;GO:0015172//acidic amino acid transmembrane transporter activity;GO:0015293//symporter activity;GO:0015501//glutamate:sodium symporter activity;GO:0016595//glutamate binding;GO:0016597//amino acid binding;GO:0046872//metal ion binding	GO:0001504//neurotransmitter uptake;GO:0006811//ion transport;GO:0006865//amino acid transport;GO:0007268//synaptic transmission;GO:0007605//sensory perception of sound;GO:0009416//response to light stimulus;GO:0009449//gamma-aminobutyric acid biosynthetic process;GO:0009611//response to wounding;GO:0014047//glutamate secretion;GO:0015813//L-glutamate transport;GO:0021545//cranial nerve developme…
ENSG00000188596	18	26	61	57	0.45	0.29	1.26	1.15	0.37	1.205	1.70344	0.00694293	0.0284039	CFAP54	cilia and flagella associated protein 54 [Source:HGNC Symbol;Acc:HGNC:26456]	-	-	-	-	GO:0005737//cytoplasm;GO:0005856//cytoskeleton;GO:0005929//cilium;GO:0005930//axoneme;GO:0016020//membrane;GO:0016021//integral component of membrane;GO:0042995//cell projection	-	GO:0007283//spermatogenesis;GO:0030030//cell projection organization;GO:0030154//cell differentiation;GO:0060271//cilium morphogenesis;GO:0060294//cilium movement involved in cell motility
ENSG00000172733	11	7	38	31	0.51	0.37	1.09	0.94	0.44	1.015	1.2059	0.00704774	0.028709	PURG	purine rich element binding protein G [Source:HGNC Symbol;Acc:HGNC:17930]	-	-	-	-	GO:0005634//nucleus	GO:0000977//RNA polymerase II regulatory region sequence-specific DNA binding;GO:0001227//transcriptional repressor activity, RNA polymerase II transcription regulatory region sequence-specific binding;GO:0003677//DNA binding;GO:0003690//double-stranded DNA binding;GO:0003723//RNA binding;GO:0032422//purine-rich negative regulatory element binding;GO:0043565//sequence-specific DNA binding	GO:0000122//negative regulation of transcription from RNA polymerase II promoter
ENSG00000125740	36	34	11	13	0.87	0.66	0.21	0.24	0.765	0.225	-1.76553	0.00706987	0.0287815	FOSB	FosB proto-oncogene, AP-1 transcription factor subunit [Source:HGNC Symbol;Acc:HGNC:3797]	Human Diseases;Organismal Systems;Organismal Systems;Human Diseases;Human Diseases	Substance dependence;Development;Immune system;Substance dependence;Substance dependence	ko05034//Alcoholism;ko04380//Osteoclast differentiation;ko04657//IL-17 signaling pathway;ko05031//Amphetamine addiction;ko05030//Cocaine addiction	K09029;K09029;K09029;K09029;K09029	GO:0000790//nuclear chromatin;GO:0005634//nucleus;GO:0005654//nucleoplasm;GO:0043231//intracellular membrane-bounded organelle	GO:0000978//RNA polymerase II core promoter proximal region sequence-specific DNA binding;GO:0000981//RNA polymerase II transcription factor activity, sequence-specific DNA binding;GO:0001228//transcriptional activator activity, RNA polymerase II transcription regulatory region sequence-specific binding;GO:0003677//DNA binding;GO:0003690//double-stranded DNA binding;GO:0003700//transcription fact…	GO:0000122//negative regulation of transcription from RNA polymerase II promoter;GO:0006355//regulation of transcription, DNA-templated;GO:0006357//regulation of transcription from RNA polymerase II promoter;GO:0006366//transcription from RNA polymerase II promoter;GO:0007565//female pregnancy;GO:0009612//response to mechanical stimulus;GO:0032570//response to progesterone;GO:0032870//cellular re…
ENSG00000197181	6	5	26	27	0.08	0.06	0.33	0.35	0.07	0.34	2.28011	0.00712006	0.028921	PIWIL2	piwi like RNA-mediated gene silencing 2 [Source:HGNC Symbol;Acc:HGNC:17644]	Organismal Systems	Development	ko04320//Dorso-ventral axis formation	K02156	GO:0005634//nucleus;GO:0005737//cytoplasm;GO:0010370//perinucleolar chromocenter;GO:0033391//chromatoid body;GO:0043186//P granule;GO:0071546//pi-body;GO:0097433//dense body;GO:1990923//PET complex	GO:0003676//nucleic acid binding;GO:0003723//RNA binding;GO:0003729//mRNA binding;GO:0004518//nuclease activity;GO:0004519//endonuclease activity;GO:0004521//endoribonuclease activity;GO:0005515//protein binding;GO:0016787//hydrolase activity;GO:0034584//piRNA binding;GO:0046872//metal ion binding	GO:0000966//RNA 5'-end processing;GO:0006417//regulation of translation;GO:0007275//multicellular organism development;GO:0007283//spermatogenesis;GO:0010529//negative regulation of transposition;GO:0030154//cell differentiation;GO:0030718//germ-line stem cell population maintenance;GO:0031047//gene silencing by RNA;GO:0034587//piRNA metabolic process;GO:0042754//negative regulation of circadian …
ENSG00000112182	14	9	43	36	0.13	0.06	0.3	0.34	0.095	0.32	1.75207	0.00717869	0.029091	BACH2	BTB domain and CNC homolog 2 [Source:HGNC Symbol;Acc:HGNC:14078]	-	-	-	-	GO:0000790//nuclear chromatin;GO:0005634//nucleus;GO:0005654//nucleoplasm;GO:0005737//cytoplasm;GO:0005829//cytosol	GO:0000978//RNA polymerase II core promoter proximal region sequence-specific DNA binding;GO:0000981//RNA polymerase II transcription factor activity, sequence-specific DNA binding;GO:0001227//transcriptional repressor activity, RNA polymerase II transcription regulatory region sequence-specific binding;GO:0003677//DNA binding;GO:0003700//transcription factor activity, sequence-specific DNA bindi…	GO:0000122//negative regulation of transcription from RNA polymerase II promoter;GO:0006355//regulation of transcription, DNA-templated;GO:0051170//nuclear import
ENSG00000005961	14	18	42	54	0.34	0.38	0.89	1.2	0.36	1.045	1.53743	0.0073185	0.0295854	ITGA2B	integrin subunit alpha 2b [Source:HGNC Symbol;Acc:HGNC:6138]	Human Diseases;Environmental Information Processing;Human Diseases;Environmental Information Processing;Cellular Processes;Cellular Processes;Organismal Systems;Human Diseases;Human Diseases;Organismal Systems;Human Diseases;Human Diseases;Environmental Information Processing;Human Diseases	Cancers;Signal transduction;Infectious diseases;Signal transduction;Cell motility;Cellular community - eukaryotes;Immune system;Cardiovascular diseases;Cardiovascular diseases;Immune system;Cancers;Cardiovascular diseases;Signaling molecules and interaction;Cardiovascular diseases	ko05200//Pathways in cancer;ko04151//PI3K-Akt signaling pathway;ko05165//Human papillomavirus infection;ko04015//Rap1 signaling pathway;ko04810//Regulation of actin cytoskeleton;ko04510//Focal adhesion;ko04640//Hematopoietic cell lineage;ko05414//Dilated cardiomyopathy (DCM);ko05418//Fluid shear stress and atherosclerosis;ko04611//Platelet activation;ko05222//Small cell lung cancer;ko05410//Hyper…	K06476;K06476;K06476;K06476;K06476;K06476;K06476;K06476;K06476;K06476;K06476;K06476;K06476;K06476	GO:0005886//plasma membrane;GO:0005925//focal adhesion;GO:0008305//integrin complex;GO:0009897//external side of plasma membrane;GO:0009986//cell surface;GO:0016020//membrane;GO:0016021//integral component of membrane;GO:0031092//platelet alpha granule membrane;GO:0070062//extracellular exosome;GO:0072562//blood microparticle	GO:0005515//protein binding;GO:0042802//identical protein binding;GO:0046872//metal ion binding;GO:0050840//extracellular matrix binding;GO:0070051//fibrinogen binding	GO:0002576//platelet degranulation;GO:0002687//positive regulation of leukocyte migration;GO:0007155//cell adhesion;GO:0007160//cell-matrix adhesion;GO:0007229//integrin-mediated signaling pathway;GO:0030198//extracellular matrix organization;GO:0045652//regulation of megakaryocyte differentiation;GO:0070527//platelet aggregation
ENSG00000169439	17	25	56	58	0.78	0.66	1.97	1.93	0.72	1.95	1.43741	0.00732226	0.0295916	SDC2	syndecan 2 [Source:HGNC Symbol;Acc:HGNC:10659]	Human Diseases;Environmental Information Processing;Human Diseases;Human Diseases	Cancers;Signaling molecules and interaction;Cardiovascular diseases;Infectious diseases	ko05205//Proteoglycans in cancer;ko04514//Cell adhesion molecules (CAMs);ko05418//Fluid shear stress and atherosclerosis;ko05144//Malaria	K16336;K16336;K16336;K16336	GO:0005788//endoplasmic reticulum lumen;GO:0005796//Golgi lumen;GO:0005886//plasma membrane;GO:0009986//cell surface;GO:0016020//membrane;GO:0016021//integral component of membrane;GO:0043202//lysosomal lumen	GO:0005515//protein binding;GO:0030165//PDZ domain binding;GO:0042802//identical protein binding	GO:0001523//retinoid metabolic process;GO:0006024//glycosaminoglycan biosynthetic process;GO:0006027//glycosaminoglycan catabolic process;GO:0007399//nervous system development;GO:0008150//biological_process;GO:0016477//cell migration;GO:0030154//cell differentiation;GO:0043687//post-translational protein modification;GO:0044267//cellular protein metabolic process;GO:0048013//ephrin receptor sign…
ENSG00000073910	26	27	65	66	0.29	0.15	0.36	0.56	0.22	0.46	1.06413	0.00739196	0.029828	FRY	FRY microtubule binding protein [Source:HGNC Symbol;Acc:HGNC:20367]	-	-	-	-	GO:0000922//spindle pole;GO:0005737//cytoplasm;GO:0005815//microtubule organizing center;GO:0005856//cytoskeleton;GO:0005938//cell cortex;GO:0030427//site of polarized growth	GO:0004857//enzyme inhibitor activity	GO:0000902//cell morphogenesis;GO:0031175//neuron projection development;GO:0043086//negative regulation of catalytic activity;GO:1904428//negative regulation of tubulin deacetylation
ENSG00000087258	11	12	32	47	0.12	0.14	0.41	0.78	0.13	0.595	2.19438	0.00741525	0.0299038	GNAO1	G protein subunit alpha o1 [Source:HGNC Symbol;Acc:HGNC:4389]	Human Diseases;Environmental Information Processing;Human Diseases;Human Diseases;Organismal Systems;Organismal Systems;Organismal Systems;Organismal Systems;Organismal Systems;Organismal Systems;Organismal Systems;Organismal Systems;Human Diseases;Human Diseases;Organismal Systems;Organismal Systems;Human Diseases;Organismal Systems;Organismal Systems	Infectious diseases;Signal transduction;Infectious disease: viral;Substance dependence;Endocrine system;Nervous system;Endocrine system;Nervous system;Endocrine system;Nervous system;Nervous system;Nervous system;Infectious diseases;Infectious diseases;Endocrine system;Environmental adaptation;Substance dependence;Nervous system;Nervous system	ko05163//Human cytomegalovirus infection;ko04015//Rap1 signaling pathway;ko05170//Human immunodeficiency virus 1 infection;ko05034//Alcoholism;ko04921//Oxytocin signaling pathway;ko04723//Retrograde endocannabinoid signaling;ko04915//Estrogen signaling pathway;ko04728//Dopaminergic synapse;ko04926//Relaxin signaling pathway;ko04724//Glutamatergic synapse;ko04725//Cholinergic synapse;ko04726//Sero…	K04534;K04534;K04534;K04534;K04534;K04534;K04534;K04534;K04534;K04534;K04534;K04534;K04534;K04534;K04534;K04534;K04534;K04534;K04534	GO:0005834//heterotrimeric G-protein complex;GO:0005886//plasma membrane;GO:0016020//membrane;GO:0030425//dendrite;GO:0044297//cell body	GO:0000166//nucleotide binding;GO:0001664//G-protein coupled receptor binding;GO:0003924//GTPase activity;GO:0005525//GTP binding;GO:0019001//guanyl nucleotide binding;GO:0031683//G-protein beta/gamma-subunit complex binding;GO:0031821//G-protein coupled serotonin receptor binding;GO:0031852//mu-type opioid receptor binding;GO:0046872//metal ion binding;GO:0051430//corticotropin-releasing hormone…	GO:0006457//protein folding;GO:0006936//muscle contraction;GO:0007165//signal transduction;GO:0007186//G-protein coupled receptor signaling pathway;GO:0007188//adenylate cyclase-modulating G-protein coupled receptor signaling pathway;GO:0007212//dopamine receptor signaling pathway;GO:0007223//Wnt signaling pathway, calcium modulating pathway;GO:0007626//locomotory behavior;GO:0008016//regulation …
ENSG00000285188	0	0	13	4	0	0	0.13	0.04	0.001	0.085	6.40939	0.00742484	1	AC008397.2	cAMP-specific 3',5'-cyclic phosphodiesterase 4C [Source:UniProtKB/Swiss-Prot;Acc:Q08493]	Metabolism;Environmental Information Processing;Metabolism;Organismal Systems;Human Diseases	Global and overview maps;Signal transduction;Nucleotide metabolism;Endocrine system;Substance dependence	ko01100//Metabolic pathways;ko04024//cAMP signaling pathway;ko00230//Purine metabolism;ko04928//Parathyroid hormone synthesis, secretion and action;ko05032//Morphine addiction	K13293;K13293;K13293;K13293;K13293	GO:0005615//extracellular space;GO:0005829//cytosol;GO:0005929//cilium;GO:0042995//cell projection	GO:0004114//3',5'-cyclic-nucleotide phosphodiesterase activity;GO:0004115//3',5'-cyclic-AMP phosphodiesterase activity;GO:0008081//phosphoric diester hydrolase activity;GO:0016787//hydrolase activity;GO:0046872//metal ion binding	GO:0006198//cAMP catabolic process;GO:0007165//signal transduction;GO:0007186//G-protein coupled receptor signaling pathway
ENSG00000130294	10	14	47	34	0.07	0.13	0.4	0.42	0.1	0.41	2.03562	0.0075698	0.0303797	KIF1A	kinesin family member 1A [Source:HGNC Symbol;Acc:HGNC:888]	-	-	-	-	GO:0005737//cytoplasm;GO:0005829//cytosol;GO:0005856//cytoskeleton;GO:0005871//kinesin complex;GO:0005874//microtubule;GO:0008021//synaptic vesicle;GO:0016020//membrane;GO:0030424//axon;GO:0030425//dendrite;GO:0031410//cytoplasmic vesicle;GO:0032991//macromolecular complex;GO:0042995//cell projection;GO:0043005//neuron projection;GO:0043025//neuronal cell body;GO:0098793//presynapse;GO:0098794//p…	GO:0000166//nucleotide binding;GO:0003774//motor activity;GO:0003777//microtubule motor activity;GO:0005515//protein binding;GO:0005524//ATP binding;GO:0008017//microtubule binding;GO:0008574//ATP-dependent microtubule motor activity, plus-end-directed;GO:0016887//ATPase activity;GO:0042802//identical protein binding	GO:0007018//microtubule-based movement;GO:0008089//anterograde axonal transport;GO:0016192//vesicle-mediated transport;GO:0022027//interkinetic nuclear migration;GO:0030705//cytoskeleton-dependent intracellular transport;GO:0060998//regulation of dendritic spine development;GO:0061001//regulation of dendritic spine morphogenesis;GO:0098840//protein transport along microtubule;GO:0099519//dense co…
ENSG00000197093	2	1	16	16	0.06	0.04	0.64	0.45	0.05	0.545	3.44626	0.00762179	0.0305515	GAL3ST4	galactose-3-O-sulfotransferase 4 [Source:HGNC Symbol;Acc:HGNC:24145]	-	-	-	-	GO:0005794//Golgi apparatus;GO:0016020//membrane;GO:0016021//integral component of membrane;GO:0032580//Golgi cisterna membrane;GO:0070062//extracellular exosome	GO:0001733//galactosylceramide sulfotransferase activity;GO:0016740//transferase activity;GO:0050656//3'-phosphoadenosine 5'-phosphosulfate binding;GO:0050694//galactose 3-O-sulfotransferase activity;GO:0050698//proteoglycan sulfotransferase activity	GO:0006790//sulfur compound metabolic process;GO:0007267//cell-cell signaling;GO:0009100//glycoprotein metabolic process;GO:0009101//glycoprotein biosynthetic process;GO:0009247//glycolipid biosynthetic process;GO:0009311//oligosaccharide metabolic process;GO:0030166//proteoglycan biosynthetic process
ENSG00000158486	5	4	20	28	0.03	0.02	0.1	0.14	0.025	0.12	2.26303	0.00781418	0.031163	DNAH3	dynein axonemal heavy chain 3 [Source:HGNC Symbol;Acc:HGNC:2949]	Human Diseases	Neurodegenerative diseases	ko05016//Huntington disease	K10408	GO:0005737//cytoplasm;GO:0005856//cytoskeleton;GO:0005858//axonemal dynein complex;GO:0005874//microtubule;GO:0005929//cilium;GO:0030286//dynein complex;GO:0036156//inner dynein arm;GO:0042995//cell projection	GO:0000166//nucleotide binding;GO:0003774//motor activity;GO:0003777//microtubule motor activity;GO:0005524//ATP binding;GO:0008569//ATP-dependent microtubule motor activity, minus-end-directed;GO:0045505//dynein intermediate chain binding;GO:0051959//dynein light intermediate chain binding	GO:0003341//cilium movement;GO:0007018//microtubule-based movement;GO:0060285//cilium-dependent cell motility
ENSG00000167105	31	37	85	71	0.74	0.88	1.99	1.64	0.81	1.815	1.16398	0.00781673	0.0311638	TMEM92	transmembrane protein 92 [Source:HGNC Symbol;Acc:HGNC:26579]	-	-	-	-	GO:0005654//nucleoplasm;GO:0016020//membrane;GO:0016021//integral component of membrane	-	-
ENSG00000006611	24	33	76	63	0.7	0.97	2.17	1.79	0.835	1.98	1.24565	0.00789619	0.0314335	USH1C	USH1 protein network component harmonin [Source:HGNC Symbol;Acc:HGNC:12597]	-	-	-	-	GO:0001750//photoreceptor outer segment;GO:0001917//photoreceptor inner segment;GO:0002141//stereocilia ankle link;GO:0002142//stereocilia ankle link complex;GO:0005737//cytoplasm;GO:0005829//cytosol;GO:0005856//cytoskeleton;GO:0005886//plasma membrane;GO:0005902//microvillus;GO:0005903//brush border;GO:0032391//photoreceptor connecting cilium;GO:0032420//stereocilium;GO:0032426//stereocilium tip…	GO:0005515//protein binding;GO:0030507//spectrin binding;GO:0051015//actin filament binding	GO:0000086//G2/M transition of mitotic cell cycle;GO:0007605//sensory perception of sound;GO:0030046//parallel actin filament bundle assembly;GO:0030154//cell differentiation;GO:0032532//regulation of microvillus length;GO:0034622//cellular macromolecular complex assembly;GO:0042472//inner ear morphogenesis;GO:0042491//auditory receptor cell differentiation;GO:0045494//photoreceptor cell maintena…
ENSG00000278224	26	12	82	35	0.96	0.42	2.69	1.39	0.69	2.04	1.5639	0.00799947	0.0317591	PRICKLE4	prickle planar cell polarity protein 4 [Source:HGNC Symbol;Acc:HGNC:16805]	Environmental Information Processing	Signal transduction	ko04310//Wnt signaling pathway	K04511	GO:0001725//stress fiber;GO:0005634//nucleus;GO:0005912//adherens junction;GO:0030018//Z disc;GO:0031941//filamentous actin	GO:0003674//molecular_function;GO:0003779//actin binding;GO:0008270//zinc ion binding;GO:0046872//metal ion binding;GO:0051371//muscle alpha-actinin binding	GO:0007507//heart development;GO:0008150//biological_process;GO:0030036//actin cytoskeleton organization;GO:0061061//muscle structure development
ENSG00000074966	30	11	60	57	1.17	0.25	1.74	1.51	0.71	1.625	1.19455	0.00803307	0.0318523	TXK	TXK tyrosine kinase [Source:HGNC Symbol;Acc:HGNC:12434]	Organismal Systems	Immune system	ko04670//Leukocyte transendothelial migration	K08016	GO:0005634//nucleus;GO:0005737//cytoplasm;GO:0005886//plasma membrane;GO:0016020//membrane	GO:0000166//nucleotide binding;GO:0000978//RNA polymerase II core promoter proximal region sequence-specific DNA binding;GO:0001012//RNA polymerase II regulatory region DNA binding;GO:0001228//transcriptional activator activity, RNA polymerase II transcription regulatory region sequence-specific binding;GO:0003677//DNA binding;GO:0004672//protein kinase activity;GO:0004713//protein tyrosine kinas…	GO:0001816//cytokine production;GO:0002250//adaptive immune response;GO:0002376//immune system process;GO:0006357//regulation of transcription from RNA polymerase II promoter;GO:0006468//protein phosphorylation;GO:0007202//activation of phospholipase C activity;GO:0016310//phosphorylation;GO:0018108//peptidyl-tyrosine phosphorylation;GO:0032729//positive regulation of interferon-gamma production;…
ENSG00000168676	16	16	55	40	0.35	0.35	2.76	0.84	0.35	1.8	2.36257	0.00806428	0.0319211	KCTD19	potassium channel tetramerization domain containing 19 [Source:HGNC Symbol;Acc:HGNC:24753]	-	-	-	-	-	-	GO:0051260//protein homooligomerization
ENSG00000009950	34	24	76	64	0.67	0.56	2.11	1.93	0.615	2.02	1.7157	0.00808604	0.0319787	MLXIPL	MLX interacting protein like [Source:HGNC Symbol;Acc:HGNC:12744]	Human Diseases;Human Diseases	Endocrine and metabolic diseases;Endocrine and metabolic diseases	ko04932//Non-alcoholic fatty liver disease (NAFLD);ko04931//Insulin resistance	K09113;K09113	GO:0000790//nuclear chromatin;GO:0005623//cell;GO:0005634//nucleus;GO:0005654//nucleoplasm;GO:0005667//transcription factor complex;GO:0005737//cytoplasm;GO:0005829//cytosol	GO:0000978//RNA polymerase II core promoter proximal region sequence-specific DNA binding;GO:0000981//RNA polymerase II transcription factor activity, sequence-specific DNA binding;GO:0001227//transcriptional repressor activity, RNA polymerase II transcription regulatory region sequence-specific binding;GO:0003677//DNA binding;GO:0003700//transcription factor activity, sequence-specific DNA bindi…	GO:0000122//negative regulation of transcription from RNA polymerase II promoter;GO:0006355//regulation of transcription, DNA-templated;GO:0006357//regulation of transcription from RNA polymerase II promoter;GO:0008284//positive regulation of cell proliferation;GO:0009653//anatomical structure morphogenesis;GO:0010255//glucose mediated signaling pathway;GO:0033137//negative regulation of peptidyl…
ENSG00000205744	51	43	122	79	1.17	1	2.75	1.76	1.085	2.255	1.05543	0.00811368	0.0320689	DENND1C	DENN domain containing 1C [Source:HGNC Symbol;Acc:HGNC:26225]	-	-	-	-	GO:0005654//nucleoplasm;GO:0005737//cytoplasm;GO:0005813//centrosome;GO:0005829//cytosol;GO:0030136//clathrin-coated vesicle;GO:0031410//cytoplasmic vesicle;GO:0043231//intracellular membrane-bounded organelle	GO:0005085//guanyl-nucleotide exchange factor activity;GO:0017112//Rab guanyl-nucleotide exchange factor activity;GO:0017137//Rab GTPase binding;GO:1901981//phosphatidylinositol phosphate binding	GO:0006897//endocytosis;GO:0032456//endocytic recycling
ENSG00000186567	8	5	26	31	0.28	0.16	0.82	1.17	0.22	0.995	2.17719	0.00815646	0.0322102	CEACAM19	CEA cell adhesion molecule 19 [Source:HGNC Symbol;Acc:HGNC:31951]	-	-	-	-	GO:0016020//membrane;GO:0016021//integral component of membrane	GO:0005515//protein binding	-
ENSG00000188282	0	0	7	9	0	0	0.19	0.18	0.001	0.185	7.53138	0.00831964	1	RUFY4	RUN and FYVE domain containing 4 [Source:HGNC Symbol;Acc:HGNC:24804]	-	-	-	-	GO:0005776//autophagosome;GO:0031410//cytoplasmic vesicle	GO:0005515//protein binding;GO:0032266//phosphatidylinositol-3-phosphate binding;GO:0046872//metal ion binding	GO:0000045//autophagosome assembly;GO:0006914//autophagy;GO:0016239//positive regulation of macroautophagy;GO:0071353//cellular response to interleukin-4
ENSG00000263155	47	27	80	88	1.26	0.73	2.1	2.32	0.995	2.21	1.15128	0.00841049	0.0330457	MYZAP	myocardial zonula adherens protein [Source:HGNC Symbol;Acc:HGNC:43444]	-	-	-	-	GO:0005737//cytoplasm;GO:0005856//cytoskeleton;GO:0005886//plasma membrane;GO:0016020//membrane;GO:0030018//Z disc;GO:0030054//cell junction;GO:0030864//cortical actin cytoskeleton;GO:0031234//extrinsic component of cytoplasmic side of plasma membrane;GO:0031674//I band	GO:0005515//protein binding	GO:0035556//intracellular signal transduction
ENSG00000212916	8	4	24	31	0.15	0.07	0.43	0.55	0.11	0.49	2.15528	0.00845406	0.0331483	MAP10	microtubule associated protein 10 [Source:HGNC Symbol;Acc:HGNC:29265]	-	-	-	-	GO:0000922//spindle pole;GO:0005737//cytoplasm;GO:0005813//centrosome;GO:0005815//microtubule organizing center;GO:0005856//cytoskeleton;GO:0005881//cytoplasmic microtubule;GO:0030496//midbody;GO:0097431//mitotic spindle pole;GO:1990023//mitotic spindle midzone	GO:0008017//microtubule binding	GO:0000226//microtubule cytoskeleton organization;GO:0007049//cell cycle;GO:0031122//cytoplasmic microtubule organization;GO:0032467//positive regulation of cytokinesis;GO:0032886//regulation of microtubule-based process;GO:0051256//mitotic spindle midzone assembly;GO:0051301//cell division
ENSG00000170379	20	35	64	73	0.29	0.41	0.8	0.9	0.35	0.85	1.28011	0.00855573	0.0334976	TCAF2	TRPM8 channel associated factor 2 [Source:HGNC Symbol;Acc:HGNC:26878]	-	-	-	-	GO:0005886//plasma membrane;GO:0016020//membrane;GO:0030054//cell junction	GO:0044325//ion channel binding	GO:0010359//regulation of anion channel activity;GO:0010360//negative regulation of anion channel activity;GO:0030335//positive regulation of cell migration;GO:0090314//positive regulation of protein targeting to membrane
ENSG00000145506	50	42	99	92	1.54	1.26	2.96	2.73	1.4	2.845	1.023	0.00860483	0.0336304	NKD2	NKD inhibitor of WNT signaling pathway 2 [Source:HGNC Symbol;Acc:HGNC:17046]	Environmental Information Processing;Environmental Information Processing	Signal transduction;Signal transduction	ko04310//Wnt signaling pathway;ko04390//Hippo signaling pathway	K03213;K03213	GO:0005737//cytoplasm;GO:0005886//plasma membrane;GO:0016020//membrane;GO:0016323//basolateral plasma membrane;GO:0016328//lateral plasma membrane;GO:0031410//cytoplasmic vesicle;GO:0070382//exocytic vesicle;GO:0071944//cell periphery	GO:0005509//calcium ion binding;GO:0005515//protein binding;GO:0019838//growth factor binding;GO:0031625//ubiquitin protein ligase binding;GO:0032036//myosin heavy chain binding;GO:0046872//metal ion binding;GO:0051117//ATPase binding	GO:0006887//exocytosis;GO:0010954//positive regulation of protein processing;GO:0016055//Wnt signaling pathway;GO:0030178//negative regulation of Wnt signaling pathway;GO:0032436//positive regulation of proteasomal ubiquitin-dependent protein catabolic process;GO:0048210//Golgi vesicle fusion to target membrane;GO:0072659//protein localization to plasma membrane;GO:0090090//negative regulation of…
ENSG00000260371	4	0	16	20	0.44	0	1.82	2.25	0.22	2.035	3.20945	0.00877559	0.0341273	AC026464.3	novel protein	-	-	-	-	GO:0017119//Golgi transport complex	-	GO:0006891//intra-Golgi vesicle-mediated transport
ENSG00000135917	29	25	62	69	0.68	0.93	1.48	1.85	0.805	1.665	1.04846	0.00882603	0.0342633	SLC19A3	solute carrier family 19 member 3 [Source:HGNC Symbol;Acc:HGNC:16266]	Organismal Systems	Digestive system	ko04977//Vitamin digestion and absorption	K14610	GO:0005886//plasma membrane;GO:0016020//membrane;GO:0016021//integral component of membrane	GO:0015234//thiamine transmembrane transporter activity;GO:0090482//vitamin transmembrane transporter activity	GO:0015888//thiamine transport;GO:0035461//vitamin transmembrane transport;GO:0042723//thiamine-containing compound metabolic process;GO:0051180//vitamin transport;GO:0055085//transmembrane transport;GO:0071934//thiamine transmembrane transport
ENSG00000162745	22	17	57	49	0.46	0.41	1.19	1.05	0.435	1.12	1.36441	0.00892608	0.0345509	OLFML2B	olfactomedin like 2B [Source:HGNC Symbol;Acc:HGNC:24558]	-	-	-	-	GO:0005576//extracellular region;GO:0031012//extracellular matrix	GO:0050840//extracellular matrix binding	GO:0030198//extracellular matrix organization
ENSG00000169031	38	33	89	70	0.3	0.27	0.8	0.62	0.285	0.71	1.31686	0.00911517	0.0351389	COL4A3	collagen type IV alpha 3 chain [Source:HGNC Symbol;Acc:HGNC:2204]	Human Diseases;Environmental Information Processing;Human Diseases;Cellular Processes;Human Diseases;Organismal Systems;Human Diseases;Organismal Systems;Human Diseases;Environmental Information Processing	Cancers;Signal transduction;Infectious diseases;Cellular community - eukaryotes;Infectious diseases;Endocrine system;Endocrine and metabolic diseases;Digestive system;Cancers;Signaling molecules and interaction	ko05200//Pathways in cancer;ko04151//PI3K-Akt signaling pathway;ko05165//Human papillomavirus infection;ko04510//Focal adhesion;ko05146//Amoebiasis;ko04926//Relaxin signaling pathway;ko04933//AGE-RAGE signaling pathway in diabetic complications;ko04974//Protein digestion and absorption;ko05222//Small cell lung cancer;ko04512//ECM-receptor interaction	K06237;K06237;K06237;K06237;K06237;K06237;K06237;K06237;K06237;K06237	GO:0005576//extracellular region;GO:0005581//collagen trimer;GO:0005587//collagen type IV trimer;GO:0005604//basement membrane;GO:0005615//extracellular space;GO:0005783//endoplasmic reticulum;GO:0005788//endoplasmic reticulum lumen;GO:0031012//extracellular matrix;GO:0043231//intracellular membrane-bounded organelle	GO:0005178//integrin binding;GO:0005198//structural molecule activity;GO:0005201//extracellular matrix structural constituent;GO:0005515//protein binding;GO:0008191//metalloendopeptidase inhibitor activity;GO:0030020//extracellular matrix structural constituent conferring tensile strength	GO:0006919//activation of cysteine-type endopeptidase activity involved in apoptotic process;GO:0007155//cell adhesion;GO:0007166//cell surface receptor signaling pathway;GO:0007605//sensory perception of sound;GO:0008015//blood circulation;GO:0008285//negative regulation of cell proliferation;GO:0009749//response to glucose;GO:0010951//negative regulation of endopeptidase activity;GO:0016525//ne…
ENSG00000261408	0	0	33	6	0	0	0.91	0.16	0.001	0.535	9.0634	0.00912114	0.0351423	TEN1-CDK3	TEN1-CDK3 readthrough (NMD candidate) [Source:HGNC Symbol;Acc:HGNC:44420]	-	-	-	-	-	-	-
ENSG00000130775	48	72	116	121	1.14	1.73	3.31	3.11	1.435	3.21	1.16152	0.00918467	0.0353461	THEMIS2	thymocyte selection associated family member 2 [Source:HGNC Symbol;Acc:HGNC:16839]	-	-	-	-	GO:0005634//nucleus;GO:0005737//cytoplasm	GO:0005515//protein binding	GO:0002376//immune system process;GO:0006954//inflammatory response;GO:0007155//cell adhesion;GO:0050852//T cell receptor signaling pathway
ENSG00000242574	26	23	60	62	1.24	1.11	2.87	2.97	1.175	2.92	1.31331	0.00924015	0.0355185	HLA-DMB	major histocompatibility complex, class II, DM beta [Source:HGNC Symbol;Acc:HGNC:4935]	Human Diseases;Human Diseases;Human Diseases;Human Diseases;Cellular Processes;Human Diseases;Human Diseases;Organismal Systems;Human Diseases;Human Diseases;Environmental Information Processing;Human Diseases;Human Diseases;Human Diseases;Organismal Systems;Organismal Systems;Human Diseases;Human Diseases;Human Diseases;Organismal Systems;Organismal Systems;Human Diseases;Human Diseases;Human Di…	Infectious diseases;Infectious diseases;Infectious diseases;Infectious diseases;Transport and catabolism;Immune diseases;Infectious diseases;Immune system;Infectious diseases;Immune diseases;Signaling molecules and interaction;Infectious diseases;Cardiovascular diseases;Immune diseases;Immune system;Immune system;Infectious diseases;Immune diseases;Immune diseases;Immune system;Immune system;Immu…	ko05168//Herpes simplex infection;ko05169//Epstein-Barr virus infection;ko05152//Tuberculosis;ko05166//HTLV-I infection;ko04145//Phagosome;ko05322//Systemic lupus erythematosus;ko05164//Influenza A;ko04640//Hematopoietic cell lineage;ko05150//Staphylococcus aureus infection;ko05323//Rheumatoid arthritis;ko04514//Cell adhesion molecules (CAMs);ko05140//Leishmaniasis;ko05416//Viral myocarditis;ko05…	K06752;K06752;K06752;K06752;K06752;K06752;K06752;K06752;K06752;K06752;K06752;K06752;K06752;K06752;K06752;K06752;K06752;K06752;K06752;K06752;K06752;K06752;K06752;K06752	GO:0005764//lysosome;GO:0005765//lysosomal membrane;GO:0005768//endosome;GO:0016020//membrane;GO:0016021//integral component of membrane;GO:0031902//late endosome membrane;GO:0042613//MHC class II protein complex;GO:0043231//intracellular membrane-bounded organelle	GO:0005515//protein binding;GO:0023026//MHC class II protein complex binding	GO:0002250//adaptive immune response;GO:0002376//immune system process;GO:0002399//MHC class II protein complex assembly;GO:0002503//peptide antigen assembly with MHC class II protein complex;GO:0002504//antigen processing and presentation of peptide or polysaccharide antigen via MHC class II;GO:0006955//immune response;GO:0019882//antigen processing and presentation;GO:0019886//antigen processin…
ENSG00000227268	21	19	59	48	0.32	0.29	0.87	0.7	0.305	0.785	1.36388	0.00951009	0.0364088	KLLN	killin, p53 regulated DNA replication inhibitor [Source:HGNC Symbol;Acc:HGNC:37212]	-	-	-	-	GO:0005634//nucleus;GO:0005654//nucleoplasm;GO:0005730//nucleolus	GO:0003677//DNA binding	GO:0006915//apoptotic process;GO:0007049//cell cycle;GO:0007050//cell cycle arrest
ENSG00000164674	14	21	48	50	0.32	0.52	1.14	1.13	0.42	1.135	1.43423	0.0105043	0.039605	SYTL3	synaptotagmin like 3 [Source:HGNC Symbol;Acc:HGNC:15587]	-	-	-	-	GO:0005886//plasma membrane;GO:0012505//endomembrane system;GO:0016020//membrane;GO:0019897//extrinsic component of plasma membrane;GO:0070382//exocytic vesicle	GO:0005543//phospholipid binding;GO:0005544//calcium-dependent phospholipid binding;GO:0017137//Rab GTPase binding;GO:0042043//neurexin family protein binding	GO:0006886//intracellular protein transport;GO:0006887//exocytosis
ENSG00000243509	49	34	88	88	2.77	1.95	4.88	4.83	2.36	4.855	1.04068	0.0106994	0.0401644	TNFRSF6B	TNF receptor superfamily member 6b [Source:HGNC Symbol;Acc:HGNC:11921]	Environmental Information Processing	Signaling molecules and interaction	ko04060//Cytokine-cytokine receptor interaction	K05143	GO:0005576//extracellular region;GO:0005615//extracellular space	GO:0005515//protein binding;GO:0038023//signaling receptor activity	GO:0006915//apoptotic process;GO:0033209//tumor necrosis factor-mediated signaling pathway;GO:0043066//negative regulation of apoptotic process
ENSG00000272031	57	41	120	83	1.02	0.74	2.23	1.43	0.88	1.83	1.05627	0.0107481	0.0402678	ANKRD34A	ankyrin repeat domain 34A [Source:HGNC Symbol;Acc:HGNC:27639]	-	-	-	-	-	GO:0005515//protein binding	-
ENSG00000142920	15	27	57	54	0.39	0.69	1.36	1.2	0.54	1.28	1.24511	0.0113973	0.0423182	AZIN2	antizyme inhibitor 2 [Source:HGNC Symbol;Acc:HGNC:29957]	Metabolism;Metabolism	Global and overview maps;Amino acid metabolism	ko01100//Metabolic pathways;ko00330//Arginine and proline metabolism	K01583;K01583	GO:0005634//nucleus;GO:0005737//cytoplasm;GO:0005739//mitochondrion;GO:0005793//endoplasmic reticulum-Golgi intermediate compartment;GO:0005794//Golgi apparatus;GO:0005801//cis-Golgi network;GO:0005802//trans-Golgi network;GO:0005829//cytosol;GO:0016020//membrane;GO:0030133//transport vesicle;GO:0030424//axon;GO:0030425//dendrite;GO:0031410//cytoplasmic vesicle;GO:0033116//endoplasmic reticulum-G…	GO:0003824//catalytic activity;GO:0005515//protein binding;GO:0008792//arginine decarboxylase activity;GO:0042978//ornithine decarboxylase activator activity	GO:0006591//ornithine metabolic process;GO:0006596//polyamine biosynthetic process;GO:0007283//spermatogenesis;GO:0033387//putrescine biosynthetic process from ornithine;GO:0042177//negative regulation of protein catabolic process;GO:0043085//positive regulation of catalytic activity;GO:0097055//agmatine biosynthetic process;GO:0098629//trans-Golgi network membrane organization;GO:1902269//positi…
ENSG00000101445	32	29	78	62	0.33	0.31	0.78	0.62	0.32	0.7	1.12928	0.0114503	0.0424727	PPP1R16B	protein phosphatase 1 regulatory subunit 16B [Source:HGNC Symbol;Acc:HGNC:15850]	-	-	-	-	GO:0005634//nucleus;GO:0005886//plasma membrane;GO:0016020//membrane;GO:0016607//nuclear speck;GO:0042995//cell projection;GO:0048471//perinuclear region of cytoplasm	GO:0005515//protein binding;GO:0019888//protein phosphatase regulator activity	GO:0001938//positive regulation of endothelial cell proliferation;GO:0014066//regulation of phosphatidylinositol 3-kinase signaling;GO:0035304//regulation of protein dephosphorylation;GO:0035307//positive regulation of protein dephosphorylation;GO:0035308//negative regulation of protein dephosphorylation;GO:0043666//regulation of phosphoprotein phosphatase activity;GO:0051489//regulation of filop…
ENSG00000214274	42	33	75	87	2.2	1.74	3.86	4.43	1.97	4.145	1.07318	0.0114772	0.0425436	ANG	angiogenin [Source:HGNC Symbol;Acc:HGNC:483]	-	-	-	-	GO:0005576//extracellular region;GO:0005604//basement membrane;GO:0005615//extracellular space;GO:0005634//nucleus;GO:0005730//nucleolus;GO:0015629//actin cytoskeleton;GO:0030426//growth cone;GO:0031410//cytoplasmic vesicle;GO:0032311//angiogenin-PRI complex;GO:0043025//neuronal cell body	GO:0003676//nucleic acid binding;GO:0003677//DNA binding;GO:0003779//actin binding;GO:0004518//nuclease activity;GO:0004519//endonuclease activity;GO:0004540//ribonuclease activity;GO:0005102//receptor binding;GO:0005507//copper ion binding;GO:0005515//protein binding;GO:0008201//heparin binding;GO:0016787//hydrolase activity;GO:0019843//rRNA binding;GO:0042277//peptide binding;GO:0042803//protei…	GO:0001525//angiogenesis;GO:0001541//ovarian follicle development;GO:0001556//oocyte maturation;GO:0001666//response to hypoxia;GO:0001890//placenta development;GO:0001938//positive regulation of endothelial cell proliferation;GO:0006651//diacylglycerol biosynthetic process;GO:0007154//cell communication;GO:0007202//activation of phospholipase C activity;GO:0007275//multicellular organism develop…
ENSG00000119636	30	20	67	56	0.96	0.42	1.94	2.57	0.69	2.255	1.70846	0.0115327	0.0426873	BBOF1	basal body orientation factor 1 [Source:HGNC Symbol;Acc:HGNC:19855]	-	-	-	-	GO:0005737//cytoplasm;GO:0005856//cytoskeleton;GO:0005929//cilium;GO:0036064//ciliary basal body;GO:0042995//cell projection	-	GO:0044458//motile cilium assembly
ENSG00000172183	48	47	89	102	3.87	4.48	8.03	8.74	4.175	8.385	1.00603	0.0118859	0.0437913	ISG20	interferon stimulated exonuclease gene 20 [Source:HGNC Symbol;Acc:HGNC:6130]	-	-	-	-	GO:0005634//nucleus;GO:0005654//nucleoplasm;GO:0005730//nucleolus;GO:0005737//cytoplasm;GO:0015030//Cajal body;GO:0016605//PML body	GO:0000175//3'-5'-exoribonuclease activity;GO:0003676//nucleic acid binding;GO:0003723//RNA binding;GO:0004518//nuclease activity;GO:0004527//exonuclease activity;GO:0008310//single-stranded DNA 3'-5' exodeoxyribonuclease activity;GO:0008859//exoribonuclease II activity;GO:0016787//hydrolase activity;GO:0030619//U1 snRNA binding;GO:0030620//U2 snRNA binding;GO:0034511//U3 snoRNA binding;GO:004687…	GO:0000738//DNA catabolic process, exonucleolytic;GO:0002376//immune system process;GO:0006364//rRNA processing;GO:0006401//RNA catabolic process;GO:0009615//response to virus;GO:0045071//negative regulation of viral genome replication;GO:0045087//innate immune response;GO:0051607//defense response to virus;GO:0060337//type I interferon signaling pathway;GO:0090503//RNA phosphodiester bond hydrol…
ENSG00000101460	22	23	48	66	1.59	1.79	3.13	4.68	1.69	3.905	1.2083	0.0118895	0.0437913	MAP1LC3A	microtubule associated protein 1 light chain 3 alpha [Source:HGNC Symbol;Acc:HGNC:6838]	Cellular Processes	Cell growth and death	ko04216//Ferroptosis	K10435	GO:0000421//autophagosome membrane;GO:0005737//cytoplasm;GO:0005770//late endosome;GO:0005776//autophagosome;GO:0005829//cytosol;GO:0005856//cytoskeleton;GO:0005874//microtubule;GO:0012505//endomembrane system;GO:0016020//membrane;GO:0031090//organelle membrane;GO:0031410//cytoplasmic vesicle;GO:0043231//intracellular membrane-bounded organelle;GO:0044754//autolysosome;GO:0045202//synapse	GO:0005515//protein binding;GO:0005543//phospholipid binding;GO:0008017//microtubule binding;GO:0008429//phosphatidylethanolamine binding;GO:0031625//ubiquitin protein ligase binding	GO:0000045//autophagosome assembly;GO:0000422//mitophagy;GO:0006914//autophagy;GO:0006995//cellular response to nitrogen starvation;GO:0009267//cellular response to starvation;GO:0010040//response to iron(II) ion;GO:0010288//response to lead ion;GO:0016236//macroautophagy;GO:0031667//response to nutrient levels;GO:0034198//cellular response to amino acid starvation;GO:0043278//response to morphin…
ENSG00000072954	17	13	43	44	0.42	0.32	1.03	1.04	0.37	1.035	1.48403	0.011903	0.0438276	TMEM38A	transmembrane protein 38A [Source:HGNC Symbol;Acc:HGNC:28462]	-	-	-	-	GO:0005623//cell;GO:0005634//nucleus;GO:0016020//membrane;GO:0016021//integral component of membrane;GO:0016529//sarcoplasmic reticulum;GO:0031965//nuclear membrane;GO:0033017//sarcoplasmic reticulum membrane;GO:0070062//extracellular exosome	GO:0005261//cation channel activity;GO:0005267//potassium channel activity;GO:0042802//identical protein binding	GO:0006811//ion transport;GO:0006813//potassium ion transport;GO:0007029//endoplasmic reticulum organization;GO:0010881//regulation of cardiac muscle contraction by regulation of the release of sequestered calcium ion;GO:0014808//release of sequestered calcium ion into cytosol by sarcoplasmic reticulum;GO:0015672//monovalent inorganic cation transport;GO:0034220//ion transmembrane transport;GO:00…
ENSG00000196724	46	54	94	105	0.89	1.41	2.27	2.84	1.15	2.555	1.15169	0.0119641	0.0439602	ZNF418	zinc finger protein 418 [Source:HGNC Symbol;Acc:HGNC:20647]	Human Diseases	Infectious diseases	ko05168//Herpes simplex infection	K09228	GO:0005634//nucleus	GO:0003676//nucleic acid binding;GO:0003677//DNA binding;GO:0005515//protein binding;GO:0046872//metal ion binding	GO:0006355//regulation of transcription, DNA-templated
ENSG00000164841	19	13	43	48	0.19	0.14	0.43	0.48	0.165	0.455	1.4634	0.0119651	0.0439602	TMEM74	transmembrane protein 74 [Source:HGNC Symbol;Acc:HGNC:26409]	-	-	-	-	GO:0000421//autophagosome membrane;GO:0005764//lysosome;GO:0005765//lysosomal membrane;GO:0016020//membrane;GO:0016021//integral component of membrane;GO:0031410//cytoplasmic vesicle	GO:0005515//protein binding	GO:0006914//autophagy;GO:0016236//macroautophagy
ENSG00000111344	4	8	39	16	0.08	0.17	0.76	0.31	0.125	0.535	2.09761	0.0121223	0.0444518	RASAL1	RAS protein activator like 1 [Source:HGNC Symbol;Acc:HGNC:9873]	Environmental Information Processing	Signal transduction	ko04014//Ras signaling pathway	K17632	GO:0005829//cytosol;GO:0005886//plasma membrane	GO:0005096//GTPase activator activity;GO:0005543//phospholipid binding;GO:0046872//metal ion binding	GO:0000165//MAPK cascade;GO:0007165//signal transduction;GO:0030154//cell differentiation;GO:0035556//intracellular signal transduction;GO:0043087//regulation of GTPase activity;GO:0043547//positive regulation of GTPase activity;GO:0046580//negative regulation of Ras protein signal transduction;GO:0071277//cellular response to calcium ion;GO:1903861//positive regulation of dendrite extension
ENSG00000203907	30	14	67	49	1.95	0.93	4.29	3.1	1.44	3.695	1.35951	0.0123136	0.0450788	OOEP	oocyte expressed protein [Source:HGNC Symbol;Acc:HGNC:21382]	-	-	-	-	GO:0005737//cytoplasm;GO:0032991//macromolecular complex	GO:0003723//RNA binding;GO:0005515//protein binding	GO:0008150//biological_process
ENSG00000101417	9	8	35	27	0.28	0.09	0.58	0.88	0.185	0.73	1.98037	0.0126271	0.045948	PXMP4	peroxisomal membrane protein 4 [Source:HGNC Symbol;Acc:HGNC:15920]	Cellular Processes	Transport and catabolism	ko04146//Peroxisome	K13350	GO:0005777//peroxisome;GO:0005778//peroxisomal membrane;GO:0016020//membrane;GO:0016021//integral component of membrane	GO:0005515//protein binding	GO:0008150//biological_process
ENSG00000181004	48	35	95	79	0.95	0.71	1.85	1.75	0.83	1.8	1.11681	0.0127066	0.0461618	BBS12	Bardet-Biedl syndrome 12 [Source:HGNC Symbol;Acc:HGNC:26648]	-	-	-	-	GO:0005929//cilium;GO:0042995//cell projection	GO:0005515//protein binding;GO:0005524//ATP binding	GO:0042073//intraciliary transport;GO:0042755//eating behavior;GO:0045494//photoreceptor cell maintenance;GO:0045599//negative regulation of fat cell differentiation;GO:0051131//chaperone-mediated protein complex assembly
ENSG00000116983	22	42	86	64	0.31	0.6	1.18	0.87	0.455	1.025	1.17169	0.0128338	0.0465473	HPCAL4	hippocalcin like 4 [Source:HGNC Symbol;Acc:HGNC:18212]	-	-	-	-	GO:0005622//intracellular	GO:0005246//calcium channel regulator activity;GO:0005509//calcium ion binding;GO:0005515//protein binding;GO:0008022//protein C-terminus binding;GO:0019904//protein domain specific binding;GO:0046872//metal ion binding	GO:0007165//signal transduction;GO:0007417//central nervous system development
ENSG00000128253	1	9	29	22	0.05	0.34	1.03	0.69	0.195	0.86	2.14086	0.01284	0.0465547	RFPL2	ret finger protein like 2 [Source:HGNC Symbol;Acc:HGNC:9979]	-	-	-	-	-	GO:0005515//protein binding;GO:0046872//metal ion binding	-
ENSG00000100100	5	9	29	27	0.15	0.25	0.75	0.91	0.2	0.83	2.05311	0.0130127	0.0470041	PIK3IP1	phosphoinositide-3-kinase interacting protein 1 [Source:HGNC Symbol;Acc:HGNC:24942]	-	-	-	-	GO:0005886//plasma membrane;GO:0016020//membrane;GO:0016021//integral component of membrane	GO:0004252//serine-type endopeptidase activity;GO:0005515//protein binding;GO:0036313//phosphatidylinositol 3-kinase catalytic subunit binding	GO:0006508//proteolysis;GO:0014067//negative regulation of phosphatidylinositol 3-kinase signaling;GO:0043553//negative regulation of phosphatidylinositol 3-kinase activity
ENSG00000183484	1	2	22	8	0.02	0.05	0.55	0.15	0.035	0.35	3.32193	0.0130297	0.0470528	GPR132	G protein-coupled receptor 132 [Source:HGNC Symbol;Acc:HGNC:17482]	-	-	-	-	GO:0005886//plasma membrane;GO:0016020//membrane;GO:0016021//integral component of membrane	GO:0004930//G-protein coupled receptor activity	GO:0000082//G1/S transition of mitotic cell cycle;GO:0007165//signal transduction;GO:0007186//G-protein coupled receptor signaling pathway;GO:0010972//negative regulation of G2/M transition of mitotic cell cycle
ENSG00000150722	19	13	60	33	0.99	0.63	2.99	1.61	0.81	2.3	1.50564	0.013362	0.0480828	PPP1R1C	protein phosphatase 1 regulatory inhibitor subunit 1C [Source:HGNC Symbol;Acc:HGNC:14940]	-	-	-	-	GO:0005737//cytoplasm	GO:0004864//protein phosphatase inhibitor activity	GO:0007049//cell cycle;GO:0007165//signal transduction;GO:0032515//negative regulation of phosphoprotein phosphatase activity;GO:0035556//intracellular signal transduction;GO:0051301//cell division
ENSG00000164404	7	7	27	28	0.17	0.19	0.76	0.76	0.18	0.76	2.078	0.0134692	0.0483771	GDF9	growth differentiation factor 9 [Source:HGNC Symbol;Acc:HGNC:4224]	Environmental Information Processing	Signaling molecules and interaction	ko04060//Cytokine-cytokine receptor interaction	K22673	GO:0005576//extracellular region;GO:0005615//extracellular space;GO:0005737//cytoplasm	GO:0005125//cytokine activity;GO:0008083//growth factor activity	GO:0001555//oocyte growth;GO:0007165//signal transduction;GO:0007179//transforming growth factor beta receptor signaling pathway;GO:0007292//female gamete generation;GO:0008284//positive regulation of cell proliferation;GO:0010862//positive regulation of pathway-restricted SMAD protein phosphorylation;GO:0030308//negative regulation of cell growth;GO:0030509//BMP signaling pathway;GO:0060395//SMA…
ENSG00000120324	1	5	20	18	0.02	0.1	0.38	0.34	0.06	0.36	2.58496	0.0136349	0.0488534	PCDHB10	protocadherin beta 10 [Source:HGNC Symbol;Acc:HGNC:8681]	-	-	-	-	GO:0005886//plasma membrane;GO:0005887//integral component of plasma membrane;GO:0016020//membrane;GO:0016021//integral component of membrane;GO:0045202//synapse	GO:0005509//calcium ion binding	GO:0007155//cell adhesion;GO:0007156//homophilic cell adhesion via plasma membrane adhesion molecules;GO:0007268//synaptic transmission;GO:0007416//synapse assembly;GO:0016339//calcium-dependent cell-cell adhesion via plasma membrane cell adhesion molecules
ENSG00000287856	24	28	10	6	1.13	1.36	0.45	0.26	1.245	0.355	-1.81025	0.0137937	0.049316	AL445524.2	novel protein	Human Diseases;Environmental Information Processing;Human Diseases	Cancers;Signal transduction;Cancers	ko05200//Pathways in cancer;ko04066//HIF-1 signaling pathway;ko05211//Renal cell carcinoma	K09592;K09592;K09592	-	GO:0005506//iron ion binding;GO:0016491//oxidoreductase activity;GO:0016705//oxidoreductase activity, acting on paired donors, with incorporation or reduction of molecular oxygen;GO:0031418//L-ascorbic acid binding	GO:0055114//oxidation-reduction process
ENSG00000169894	14	13	42	38	0.2	0.18	0.53	0.47	0.19	0.5	1.39593	0.0138471	0.0494405	MUC3A	mucin 3A, cell surface associated [Source:HGNC Symbol;Acc:HGNC:7513]	-	-	-	-	GO:0005576//extracellular region;GO:0005796//Golgi lumen;GO:0005886//plasma membrane;GO:0016020//membrane;GO:0016021//integral component of membrane	GO:0005201//extracellular matrix structural constituent;GO:0030197//extracellular matrix constituent, lubricant activity	GO:0002223//stimulatory C-type lectin receptor signaling pathway;GO:0016266//O-glycan processing
ENSG00000189127	3	5	17	25	0.05	0.09	0.29	0.42	0.07	0.355	2.34239	0.0139751	0.0498104	ANKRD34B	ankyrin repeat domain 34B [Source:HGNC Symbol;Acc:HGNC:33736]	-	-	-	-	GO:0005634//nucleus;GO:0005737//cytoplasm	GO:0005515//protein binding	-
ENSG00000134339	0	0	6	8	0	0	0.58	0.57	0.001	0.575	9.16742	0.0139924	1	SAA2	serum amyloid A2 [Source:HGNC Symbol;Acc:HGNC:10514]	-	-	-	-	GO:0005576//extracellular region;GO:0005615//extracellular space;GO:0034364//high-density lipoprotein particle;GO:0070062//extracellular exosome	GO:0042056//chemoattractant activity	GO:0006953//acute-phase response;GO:0050918//positive chemotaxis;GO:0060326//cell chemotaxis
ENSG00000105516	10	7	24	38	0.61	0.48	0.8	2.04	0.545	1.42	1.38156	0.0141044	0.0501844	DBP	D-box binding PAR bZIP transcription factor [Source:HGNC Symbol;Acc:HGNC:2697]	-	-	-	-	GO:0000790//nuclear chromatin;GO:0005634//nucleus	GO:0000977//RNA polymerase II regulatory region sequence-specific DNA binding;GO:0000981//RNA polymerase II transcription factor activity, sequence-specific DNA binding;GO:0001228//transcriptional activator activity, RNA polymerase II transcription regulatory region sequence-specific binding;GO:0003677//DNA binding;GO:0003700//transcription factor activity, sequence-specific DNA binding	GO:0001889//liver development;GO:0006355//regulation of transcription, DNA-templated;GO:0006357//regulation of transcription from RNA polymerase II promoter;GO:0007623//circadian rhythm;GO:0045944//positive regulation of transcription from RNA polymerase II promoter;GO:0048511//rhythmic process
ENSG00000267699	11	2	0	0	0.55	0.1	0	0	0.325	0.001	-8.3443	0.0145233	1	AC091551.1	novel protein	Genetic Information Processing	Translation	ko03013//RNA transport	K00784	GO:0005634//nucleus	GO:0042781//3'-tRNA processing endoribonuclease activity	GO:0034414//tRNA 3'-trailer cleavage, endonucleolytic
ENSG00000182359	43	59	113	89	0.94	1	2.1	4.21	0.97	3.155	1.70158	0.0151153	0.0530571	KBTBD3	kelch repeat and BTB domain containing 3 [Source:HGNC Symbol;Acc:HGNC:22934]	-	-	-	-	-	GO:0005515//protein binding	-
ENSG00000163126	33	42	16	15	0.81	1.06	0.4	0.35	0.935	0.375	-1.31808	0.0157883	0.0549553	ANKRD23	ankyrin repeat domain 23 [Source:HGNC Symbol;Acc:HGNC:24470]	-	-	-	-	GO:0005634//nucleus;GO:0005654//nucleoplasm;GO:0005829//cytosol;GO:0014704//intercalated disc;GO:0015629//actin cytoskeleton;GO:0030016//myofibril	GO:0005515//protein binding;GO:0031432//titin binding	GO:0009612//response to mechanical stimulus
ENSG00000173237	1	3	12	19	0.05	0.16	0.64	1	0.105	0.82	2.96523	0.0161093	0.0558533	C11orf86	chromosome 11 open reading frame 86 [Source:HGNC Symbol;Acc:HGNC:34442]	-	-	-	-	-	-	-
ENSG00000175879	16	5	33	38	0.62	0.22	1.47	1.39	0.42	1.43	1.76755	0.0161211	0.0558798	HOXD8	homeobox D8 [Source:HGNC Symbol;Acc:HGNC:5139]	-	-	-	-	GO:0000790//nuclear chromatin;GO:0005634//nucleus	GO:0000977//RNA polymerase II regulatory region sequence-specific DNA binding;GO:0000981//RNA polymerase II transcription factor activity, sequence-specific DNA binding;GO:0001228//transcriptional activator activity, RNA polymerase II transcription regulatory region sequence-specific binding;GO:0003677//DNA binding;GO:0003700//transcription factor activity, sequence-specific DNA binding;GO:004356…	GO:0000122//negative regulation of transcription from RNA polymerase II promoter;GO:0006355//regulation of transcription, DNA-templated;GO:0007275//multicellular organism development;GO:0008595//anterior/posterior axis specification, embryo;GO:0009952//anterior/posterior pattern specification;GO:0045944//positive regulation of transcription from RNA polymerase II promoter;GO:0048705//skeletal sys…
ENSG00000244242	6	7	21	31	0.1	0.12	0.35	0.52	0.11	0.435	1.98351	0.016412	0.0567254	IFITM10	interferon induced transmembrane protein 10 [Source:HGNC Symbol;Acc:HGNC:40022]	-	-	-	-	GO:0005886//plasma membrane;GO:0016020//membrane;GO:0016021//integral component of membrane	-	-
ENSG00000183570	4	8	26	24	0.16	0.24	0.8	0.79	0.2	0.795	1.99095	0.0166143	0.0572908	PCBP3	poly(rC) binding protein 3 [Source:HGNC Symbol;Acc:HGNC:8651]	-	-	-	-	GO:0005634//nucleus;GO:0005737//cytoplasm;GO:0005829//cytosol;GO:0070062//extracellular exosome	GO:0001227//transcriptional repressor activity, RNA polymerase II transcription regulatory region sequence-specific binding;GO:0003676//nucleic acid binding;GO:0003677//DNA binding;GO:0003690//double-stranded DNA binding;GO:0003723//RNA binding;GO:1990829//C-rich single-stranded DNA binding	GO:0000122//negative regulation of transcription from RNA polymerase II promoter;GO:0016071//mRNA metabolic process
ENSG00000124406	20	17	52	44	0.16	0.16	0.41	1.3	0.16	0.855	2.41785	0.016683	0.0574682	ATP8A1	ATPase phospholipid transporting 8A1 [Source:HGNC Symbol;Acc:HGNC:13531]	-	-	-	-	GO:0005783//endoplasmic reticulum;GO:0005794//Golgi apparatus;GO:0005802//trans-Golgi network;GO:0005886//plasma membrane;GO:0016020//membrane;GO:0016021//integral component of membrane;GO:0030285//integral component of synaptic vesicle membrane;GO:0031410//cytoplasmic vesicle;GO:0035577//azurophil granule membrane;GO:0035579//specific granule membrane;GO:0042584//chromaffin granule membrane;GO:0…	GO:0000166//nucleotide binding;GO:0000287//magnesium ion binding;GO:0005515//protein binding;GO:0005524//ATP binding;GO:0016887//ATPase activity;GO:0019829//cation-transporting ATPase activity;GO:0022857//transmembrane transporter activity;GO:0046872//metal ion binding	GO:0006869//lipid transport;GO:0007612//learning;GO:0015914//phospholipid transport;GO:0030335//positive regulation of cell migration;GO:0034220//ion transmembrane transport;GO:0043312//neutrophil degranulation;GO:0045332//phospholipid translocation;GO:0055085//transmembrane transport;GO:0061092//positive regulation of phospholipid translocation;GO:0098655//cation transmembrane transport
ENSG00000250151	26	19	69	43	1.87	1.35	4.85	2.88	1.61	3.865	1.26341	0.0170903	0.0585675	ARPC4-TTLL3	ARPC4-TTLL3 readthrough [Source:HGNC Symbol;Acc:HGNC:38830]	-	-	-	-	GO:0005737//cytoplasm;GO:0005856//cytoskeleton;GO:0005885//Arp2/3 protein complex;GO:0015629//actin cytoskeleton	GO:0003779//actin binding;GO:0070735//protein-glycine ligase activity	GO:0006464//cellular protein modification process;GO:0018094//protein polyglycylation;GO:0030041//actin filament polymerization;GO:0030833//regulation of actin filament polymerization;GO:0034314//Arp2/3 complex-mediated actin nucleation
ENSG00000271605	10	11	32	35	0.54	1.09	2.72	2.82	0.815	2.77	1.76501	0.0172277	0.0589169	MILR1	mast cell immunoglobulin like receptor 1 [Source:HGNC Symbol;Acc:HGNC:27570]	-	-	-	-	GO:0005886//plasma membrane;GO:0005887//integral component of plasma membrane;GO:0016020//membrane;GO:0016021//integral component of membrane;GO:0042629//mast cell granule	-	GO:0033004//negative regulation of mast cell activation;GO:0043303//mast cell degranulation
ENSG00000099957	7	11	36	26	0.15	0.27	1.07	0.82	0.21	0.945	2.16993	0.0177325	0.0603022	P2RX6	purinergic receptor P2X 6 [Source:HGNC Symbol;Acc:HGNC:8538]	Environmental Information Processing;Environmental Information Processing	Signaling molecules and interaction;Signal transduction	ko04080//Neuroactive ligand-receptor interaction;ko04020//Calcium signaling pathway	K05221;K05221	GO:0005639//integral component of nuclear inner membrane;GO:0005737//cytoplasm;GO:0005886//plasma membrane;GO:0005887//integral component of plasma membrane;GO:0014069//postsynaptic density;GO:0016020//membrane;GO:0016021//integral component of membrane;GO:0030054//cell junction;GO:0043025//neuronal cell body;GO:0043197//dendritic spine;GO:0043235//receptor complex	GO:0001614//purinergic nucleotide receptor activity;GO:0004888//transmembrane signaling receptor activity;GO:0004931//extracellular ATP-gated cation channel activity;GO:0005216//ion channel activity;GO:0005524//ATP binding;GO:0015267//channel activity;GO:0044877//macromolecular complex binding	GO:0006811//ion transport;GO:0006936//muscle contraction;GO:0007165//signal transduction;GO:0007596//blood coagulation;GO:0033198//response to ATP;GO:0034220//ion transmembrane transport;GO:0035590//purinergic nucleotide receptor signaling pathway;GO:0060079//excitatory postsynaptic potential;GO:0098655//cation transmembrane transport
ENSG00000156398	173	191	120	147	4.29	4.94	2.38	1.91	4.615	2.145	-1.10535	0.0178266	0.0605758	SFXN2	sideroflexin 2 [Source:HGNC Symbol;Acc:HGNC:16086]	-	-	-	-	GO:0005739//mitochondrion;GO:0016020//membrane;GO:0016021//integral component of membrane;GO:0031305//integral component of mitochondrial inner membrane;GO:0031966//mitochondrial membrane	GO:0015075//ion transmembrane transporter activity;GO:0022857//transmembrane transporter activity	GO:0006811//ion transport;GO:0006865//amino acid transport;GO:0034220//ion transmembrane transport;GO:0055085//transmembrane transport;GO:1990542//mitochondrial transmembrane transport
ENSG00000145687	33	25	79	53	1.17	0.78	3.3	1.97	0.975	2.635	1.43433	0.0180463	0.0611818	SSBP2	single stranded DNA binding protein 2 [Source:HGNC Symbol;Acc:HGNC:15831]	-	-	-	-	GO:0005634//nucleus;GO:0005737//cytoplasm	GO:0003677//DNA binding;GO:0003697//single-stranded DNA binding;GO:0005515//protein binding	GO:0006355//regulation of transcription, DNA-templated;GO:0045944//positive regulation of transcription from RNA polymerase II promoter
ENSG00000173227	35	47	84	83	0.6	0.82	1.59	1.39	0.71	1.49	1.06942	0.0182481	0.0617411	SYT12	synaptotagmin 12 [Source:HGNC Symbol;Acc:HGNC:18381]	-	-	-	-	GO:0005886//plasma membrane;GO:0008021//synaptic vesicle;GO:0016020//membrane;GO:0016021//integral component of membrane;GO:0030054//cell junction;GO:0030672//synaptic vesicle membrane;GO:0031410//cytoplasmic vesicle;GO:0045202//synapse;GO:0070382//exocytic vesicle;GO:0098793//presynapse	GO:0000149//SNARE binding;GO:0001786//phosphatidylserine binding;GO:0005509//calcium ion binding;GO:0005544//calcium-dependent phospholipid binding;GO:0019905//syntaxin binding;GO:0030276//clathrin binding	GO:0014059//regulation of dopamine secretion;GO:0016192//vesicle-mediated transport;GO:0017156//calcium ion regulated exocytosis;GO:0017158//regulation of calcium ion-dependent exocytosis;GO:0046928//regulation of neurotransmitter secretion;GO:0048791//calcium ion-regulated exocytosis of neurotransmitter;GO:0048792//spontaneous exocytosis of neurotransmitter;GO:0060291//long-term synaptic potenti…
ENSG00000114841	23	29	44	81	0.11	0.14	0.29	0.59	0.125	0.44	1.81558	0.0182767	0.0618208	DNAH1	dynein axonemal heavy chain 1 [Source:HGNC Symbol;Acc:HGNC:2940]	Human Diseases	Neurodegenerative diseases	ko05016//Huntington disease	K10408	GO:0005576//extracellular region;GO:0005737//cytoplasm;GO:0005856//cytoskeleton;GO:0005858//axonemal dynein complex;GO:0005874//microtubule;GO:0005929//cilium;GO:0005930//axoneme;GO:0030286//dynein complex;GO:0031514//motile cilium;GO:0036126//sperm flagellum;GO:0036156//inner dynein arm;GO:0042995//cell projection	GO:0000166//nucleotide binding;GO:0003774//motor activity;GO:0003777//microtubule motor activity;GO:0005524//ATP binding;GO:0008569//ATP-dependent microtubule motor activity, minus-end-directed;GO:0016887//ATPase activity;GO:0045505//dynein intermediate chain binding;GO:0051959//dynein light intermediate chain binding	GO:0003341//cilium movement;GO:0003351//epithelial cilium movement;GO:0007018//microtubule-based movement;GO:0007288//sperm axoneme assembly;GO:0030317//sperm motility;GO:0036159//inner dynein arm assembly;GO:0060285//cilium-dependent cell motility;GO:0060294//cilium movement involved in cell motility
ENSG00000143032	4	5	23	19	0.13	0.16	0.71	0.58	0.145	0.645	2.15325	0.0184762	0.0623688	BARHL2	BarH like homeobox 2 [Source:HGNC Symbol;Acc:HGNC:954]	-	-	-	-	GO:0000790//nuclear chromatin;GO:0005634//nucleus	GO:0000977//RNA polymerase II regulatory region sequence-specific DNA binding;GO:0000981//RNA polymerase II transcription factor activity, sequence-specific DNA binding;GO:0001228//transcriptional activator activity, RNA polymerase II transcription regulatory region sequence-specific binding;GO:0003677//DNA binding;GO:0003700//transcription factor activity, sequence-specific DNA binding;GO:000551…	GO:0001709//cell fate determination;GO:0001764//neuron migration;GO:0006355//regulation of transcription, DNA-templated;GO:0006357//regulation of transcription from RNA polymerase II promoter;GO:0007399//nervous system development;GO:0009888//tissue development;GO:0030182//neuron differentiation;GO:0030516//regulation of axon extension;GO:0045165//cell fate commitment;GO:0045727//positive regulat…
ENSG00000164309	10	10	27	38	0.05	0.05	0.13	0.18	0.05	0.155	1.63227	0.0185226	0.0624937	CMYA5	cardiomyopathy associated 5 [Source:HGNC Symbol;Acc:HGNC:14305]	-	-	-	-	GO:0005634//nucleus;GO:0005737//cytoplasm;GO:0016529//sarcoplasmic reticulum;GO:0031430//M band;GO:0048471//perinuclear region of cytoplasm	GO:0005515//protein binding	-
ENSG00000164142	74	103	148	157	0.45	0.7	1.41	1.42	0.575	1.415	1.29917	0.0188955	0.0635745	FAM160A1	family with sequence similarity 160 member A1 [Source:HGNC Symbol;Acc:HGNC:34237]	-	-	-	-	-	-	-
ENSG00000006837	8	14	37	32	0.6	0.99	2.27	1.79	0.795	2.03	1.35245	0.0193016	0.064549	CDKL3	cyclin dependent kinase like 3 [Source:HGNC Symbol;Acc:HGNC:15483]	-	-	-	-	GO:0005634//nucleus;GO:0005737//cytoplasm	GO:0000166//nucleotide binding;GO:0004672//protein kinase activity;GO:0004674//protein serine/threonine kinase activity;GO:0004693//cyclin-dependent protein serine/threonine kinase activity;GO:0005515//protein binding;GO:0005524//ATP binding;GO:0016301//kinase activity;GO:0016740//transferase activity	GO:0006464//cellular protein modification process;GO:0006468//protein phosphorylation;GO:0016310//phosphorylation;GO:0030517//negative regulation of axon extension;GO:0050775//positive regulation of dendrite morphogenesis;GO:0051726//regulation of cell cycle;GO:0097484//dendrite extension
ENSG00000203811	10	16	40	36	0.39	0.61	1.54	1.33	0.5	1.435	1.52105	0.0195769	0.0651911	H3C14	H3 clustered histone 14 [Source:HGNC Symbol;Acc:HGNC:20503]	Human Diseases;Human Diseases;Human Diseases;Human Diseases	Cancers;Infectious diseases;Immune diseases;Substance dependence	ko05202//Transcriptional misregulation in cancers;ko05131//Shigellosis;ko05322//Systemic lupus erythematosus;ko05034//Alcoholism	K11253;K11253;K11253;K11253	GO:0000786//nucleosome;GO:0005576//extracellular region;GO:0005634//nucleus;GO:0005654//nucleoplasm;GO:0005694//chromosome;GO:0070062//extracellular exosome	GO:0003677//DNA binding;GO:0005515//protein binding;GO:0046982//protein heterodimerization activity	GO:0000183//chromatin silencing at rDNA;GO:0006325//chromatin organization;GO:0006334//nucleosome assembly;GO:0007596//blood coagulation;GO:0038111//interleukin-7-mediated signaling pathway;GO:0044267//cellular protein metabolic process;GO:0045652//regulation of megakaryocyte differentiation;GO:0045814//negative regulation of gene expression, epigenetic;GO:0060964//regulation of gene silencing by…
ENSG00000203852	10	16	40	36	0.39	0.61	1.54	1.33	0.5	1.435	1.52105	0.0195769	0.0651911	H3C15	H3 clustered histone 15 [Source:HGNC Symbol;Acc:HGNC:20505]	Human Diseases;Human Diseases;Human Diseases;Human Diseases	Cancers;Infectious diseases;Immune diseases;Substance dependence	ko05202//Transcriptional misregulation in cancers;ko05131//Shigellosis;ko05322//Systemic lupus erythematosus;ko05034//Alcoholism	K11253;K11253;K11253;K11253	GO:0000786//nucleosome;GO:0005576//extracellular region;GO:0005634//nucleus;GO:0005654//nucleoplasm;GO:0005694//chromosome;GO:0070062//extracellular exosome	GO:0003677//DNA binding;GO:0005515//protein binding;GO:0046982//protein heterodimerization activity	GO:0000183//chromatin silencing at rDNA;GO:0006325//chromatin organization;GO:0006334//nucleosome assembly;GO:0007596//blood coagulation;GO:0038111//interleukin-7-mediated signaling pathway;GO:0044267//cellular protein metabolic process;GO:0045652//regulation of megakaryocyte differentiation;GO:0045814//negative regulation of gene expression, epigenetic;GO:0060964//regulation of gene silencing by…
ENSG00000172985	8	5	20	31	0.09	0.05	0.21	0.32	0.07	0.265	1.92057	0.0196159	0.065288	SH3RF3	SH3 domain containing ring finger 3 [Source:HGNC Symbol;Acc:HGNC:24699]	-	-	-	-	-	GO:0005515//protein binding;GO:0016740//transferase activity;GO:0046872//metal ion binding;GO:0061630//ubiquitin protein ligase activity	GO:0006915//apoptotic process;GO:0016567//protein ubiquitination;GO:0046328//regulation of JNK cascade;GO:0046330//positive regulation of JNK cascade;GO:0051865//protein autoubiquitination
ENSG00000182568	17	14	39	45	0.23	0.29	0.63	0.67	0.26	0.65	1.32193	0.0196576	0.0653941	SATB1	SATB homeobox 1 [Source:HGNC Symbol;Acc:HGNC:10541]	-	-	-	-	GO:0000785//chromatin;GO:0000790//nuclear chromatin;GO:0005634//nucleus;GO:0005654//nucleoplasm;GO:0005720//nuclear heterochromatin;GO:0016363//nuclear matrix;GO:0016604//nuclear body;GO:0016605//PML body	GO:0000977//RNA polymerase II regulatory region sequence-specific DNA binding;GO:0000981//RNA polymerase II transcription factor activity, sequence-specific DNA binding;GO:0001227//transcriptional repressor activity, RNA polymerase II transcription regulatory region sequence-specific binding;GO:0003677//DNA binding;GO:0003682//chromatin binding;GO:0003690//double-stranded DNA binding;GO:0003700//…	GO:0000122//negative regulation of transcription from RNA polymerase II promoter;GO:0006325//chromatin organization;GO:0006338//chromatin remodeling;GO:0006355//regulation of transcription, DNA-templated;GO:0006357//regulation of transcription from RNA polymerase II promoter;GO:0008544//epidermis development;GO:0016032//viral process;GO:0016571//histone methylation;GO:0042110//T cell activation;G…
ENSG00000253873	3	6	23	19	0.05	0.18	0.34	0.28	0.115	0.31	1.43063	0.0197391	0.0655998	PCDHGA11	protocadherin gamma subfamily A, 11 [Source:HGNC Symbol;Acc:HGNC:8698]	-	-	-	-	GO:0005886//plasma membrane;GO:0005887//integral component of plasma membrane;GO:0016020//membrane;GO:0016021//integral component of membrane	GO:0005509//calcium ion binding	GO:0007155//cell adhesion;GO:0007156//homophilic cell adhesion via plasma membrane adhesion molecules
ENSG00000165591	9	8	28	30	0.29	0.26	0.89	0.94	0.275	0.915	1.73434	0.0200634	0.0664783	FAAH2	fatty acid amide hydrolase 2 [Source:HGNC Symbol;Acc:HGNC:26440]	-	-	-	-	GO:0005811//lipid particle;GO:0016020//membrane;GO:0016021//integral component of membrane	GO:0016787//hydrolase activity;GO:0017064//fatty acid amide hydrolase activity	GO:0019369//arachidonic acid metabolic process
ENSG00000203867	9	10	34	28	0.08	0.09	0.29	0.24	0.085	0.265	1.64046	0.0202087	0.0668928	RBM20	RNA binding motif protein 20 [Source:HGNC Symbol;Acc:HGNC:27424]	-	-	-	-	GO:0005634//nucleus	GO:0003676//nucleic acid binding;GO:0003723//RNA binding;GO:0003729//mRNA binding;GO:0008270//zinc ion binding	GO:0006397//mRNA processing;GO:0006417//regulation of translation;GO:0007507//heart development;GO:0008380//RNA splicing;GO:0033120//positive regulation of RNA splicing;GO:0043484//regulation of RNA splicing
ENSG00000105642	21	23	46	60	0.89	1.12	1.78	3.29	1.005	2.535	1.33479	0.020436	0.0675276	KCNN1	potassium calcium-activated channel subfamily N member 1 [Source:HGNC Symbol;Acc:HGNC:6290]	Organismal Systems;Organismal Systems	Endocrine system;Endocrine system	ko04911//Insulin secretion;ko04929//GnRH secretion	K04942;K04942	GO:0005886//plasma membrane;GO:0008076//voltage-gated potassium channel complex;GO:0016020//membrane;GO:0016021//integral component of membrane;GO:0043005//neuron projection;GO:0043025//neuronal cell body;GO:0043197//dendritic spine	GO:0005516//calmodulin binding;GO:0015269//calcium-activated potassium channel activity;GO:0016286//small conductance calcium-activated potassium channel activity;GO:0044877//macromolecular complex binding	GO:0006811//ion transport;GO:0006813//potassium ion transport;GO:0007268//synaptic transmission;GO:0071805//potassium ion transmembrane transport
ENSG00000284969	72	35	34	14	6.6	2.99	2.88	1.2	4.795	2.04	-1.23296	0.0205102	0.067672	AL049629.2	novel protein	Organismal Systems;Organismal Systems	Immune system;Immune system	ko04640//Hematopoietic cell lineage;ko04610//Complement and coagulation cascades	K04008;K04008	-	-	GO:0001971//negative regulation of activation of membrane attack complex
ENSG00000004468	7	9	27	29	0.16	0.1	0.64	0.32	0.13	0.48	1.88452	0.0205571	0.0677595	CD38	CD38 molecule [Source:HGNC Symbol;Acc:HGNC:1667]	Metabolism;Environmental Information Processing;Organismal Systems;Organismal Systems;Organismal Systems;Organismal Systems;Metabolism	Global and overview maps;Signal transduction;Immune system;Endocrine system;Digestive system;Digestive system;Metabolism of cofactors and vitamins	ko01100//Metabolic pathways;ko04020//Calcium signaling pathway;ko04640//Hematopoietic cell lineage;ko04921//Oxytocin signaling pathway;ko04972//Pancreatic secretion;ko04970//Salivary secretion;ko00760//Nicotinate and nicotinamide metabolism	K01242;K01242;K01242;K01242;K01242;K01242;K01242	GO:0005623//cell;GO:0005634//nucleus;GO:0005886//plasma membrane;GO:0009986//cell surface;GO:0016020//membrane;GO:0016021//integral component of membrane;GO:0016323//basolateral plasma membrane;GO:0030667//secretory granule membrane;GO:0043231//intracellular membrane-bounded organelle;GO:0070062//extracellular exosome	GO:0003953//NAD+ nucleosidase activity;GO:0016740//transferase activity;GO:0016787//hydrolase activity;GO:0016798//hydrolase activity, acting on glycosyl bonds;GO:0016849//phosphorus-oxygen lyase activity;GO:0042802//identical protein binding;GO:0050135//NAD(P)+ nucleosidase activity	GO:0001666//response to hypoxia;GO:0007165//signal transduction;GO:0007204//positive regulation of cytosolic calcium ion concentration;GO:0007565//female pregnancy;GO:0008284//positive regulation of cell proliferation;GO:0009725//response to hormone;GO:0010977//negative regulation of neuron projection development;GO:0014824//artery smooth muscle contraction;GO:0019674//NAD metabolic process;GO:00…
ENSG00000267022	26	36	77	59	0.44	0.63	1.29	0.97	0.535	1.13	1.07871	0.0206894	0.0681448	AC067968.1	novel protein	Human Diseases	Infectious diseases	ko05168//Herpes simplex infection	K09228	-	GO:0003676//nucleic acid binding;GO:0046872//metal ion binding	GO:0006355//regulation of transcription, DNA-templated
ENSG00000253485	2	4	16	18	0.03	0.05	0.28	0.25	0.04	0.265	2.72792	0.0217424	0.0709281	PCDHGA5	protocadherin gamma subfamily A, 5 [Source:HGNC Symbol;Acc:HGNC:8703]	-	-	-	-	GO:0005886//plasma membrane;GO:0005887//integral component of plasma membrane;GO:0016020//membrane;GO:0016021//integral component of membrane	GO:0005509//calcium ion binding	GO:0007155//cell adhesion;GO:0007156//homophilic cell adhesion via plasma membrane adhesion molecules
ENSG00000259030	2	1	16	10	0.05	0.02	0.25	0.08	0.035	0.165	2.23704	0.0219064	0.0713932	FPGT-TNNI3K	FPGT-TNNI3K readthrough [Source:HGNC Symbol;Acc:HGNC:42952]	-	-	-	-	-	GO:0004672//protein kinase activity;GO:0005515//protein binding;GO:0005524//ATP binding;GO:0016772//transferase activity, transferring phosphorus-containing groups	GO:0006468//protein phosphorylation
ENSG00000168939	21	28	57	56	0.15	0.2	0.4	0.39	0.175	0.395	1.1745	0.0222648	0.0723838	SPRY3	sprouty RTK signaling antagonist 3 [Source:HGNC Symbol;Acc:HGNC:11271]	-	-	-	-	GO:0005737//cytoplasm;GO:0005829//cytosol;GO:0016020//membrane	GO:0003674//molecular_function	GO:0007275//multicellular organism development;GO:0009966//regulation of signal transduction;GO:0040037//negative regulation of fibroblast growth factor receptor signaling pathway;GO:0043407//negative regulation of MAP kinase activity;GO:0046580//negative regulation of Ras protein signal transduction;GO:0048513//animal organ development;GO:0061564//axon development
ENSG00000181625	4	27	4	1	0.35	1.56	0.35	0.06	0.955	0.205	-2.21988	0.0225241	0.0731016	SLX1B	SLX1 homolog B, structure-specific endonuclease subunit [Source:HGNC Symbol;Acc:HGNC:28748]	Genetic Information Processing	Replication and repair	ko03460//Fanconi anemia pathway	K15078	GO:0005634//nucleus;GO:0005654//nucleoplasm;GO:0033557//Slx1-Slx4 complex	GO:0004518//nuclease activity;GO:0004519//endonuclease activity;GO:0005515//protein binding;GO:0008821//crossover junction endodeoxyribonuclease activity;GO:0016787//hydrolase activity;GO:0017108//5'-flap endonuclease activity;GO:0046872//metal ion binding	GO:0000724//double-strand break repair via homologous recombination;GO:0006281//DNA repair;GO:0006310//DNA recombination;GO:0006974//cellular response to DNA damage stimulus;GO:0010792//DNA double-strand break processing involved in repair via single-strand annealing;GO:0010833//telomere maintenance via telomere lengthening;GO:0036297//interstrand cross-link repair;GO:0090305//nucleic acid phosph…
ENSG00000091536	1	6	15	23	0.01	0.37	0.73	0.58	0.19	0.655	1.7855	0.0225481	0.0731261	MYO15A	myosin XVA [Source:HGNC Symbol;Acc:HGNC:7594]	-	-	-	-	GO:0005623//cell;GO:0005737//cytoplasm;GO:0005856//cytoskeleton;GO:0015629//actin cytoskeleton;GO:0016459//myosin complex;GO:0031982//vesicle;GO:0032420//stereocilium;GO:0032421//stereocilium bundle;GO:0042995//cell projection;GO:0070062//extracellular exosome;GO:0098858//actin-based cell projection	GO:0000146//microfilament motor activity;GO:0000166//nucleotide binding;GO:0003774//motor activity;GO:0003779//actin binding;GO:0005515//protein binding;GO:0005516//calmodulin binding;GO:0005524//ATP binding;GO:0030898//actin-dependent ATPase activity;GO:0051015//actin filament binding	GO:0007015//actin filament organization;GO:0007605//sensory perception of sound;GO:0007626//locomotory behavior;GO:0030050//vesicle transport along actin filament;GO:0042472//inner ear morphogenesis
ENSG00000253159	4	0	23	8	0.1	0	0.3	0.19	0.05	0.245	2.29278	0.0237927	0.076325	PCDHGA12	protocadherin gamma subfamily A, 12 [Source:HGNC Symbol;Acc:HGNC:8699]	-	-	-	-	GO:0005886//plasma membrane;GO:0005887//integral component of plasma membrane;GO:0005911//cell-cell junction;GO:0016020//membrane;GO:0016021//integral component of membrane	GO:0005509//calcium ion binding	GO:0007155//cell adhesion;GO:0007156//homophilic cell adhesion via plasma membrane adhesion molecules
ENSG00000205795	10	7	25	32	0.23	0.17	0.57	0.73	0.2	0.65	1.70044	0.0239134	0.0766709	CYS1	cystin 1 [Source:HGNC Symbol;Acc:HGNC:18525]	-	-	-	-	GO:0005737//cytoplasm;GO:0005829//cytosol;GO:0005856//cytoskeleton;GO:0005886//plasma membrane;GO:0005929//cilium;GO:0016020//membrane;GO:0042995//cell projection;GO:0060170//ciliary membrane	GO:0005515//protein binding	-
ENSG00000170684	66	41	28	27	2.6	1.64	1.08	1.03	2.12	1.055	-1.00682	0.0239179	0.0766709	ZNF296	zinc finger protein 296 [Source:HGNC Symbol;Acc:HGNC:15981]	-	-	-	-	GO:0005575//cellular_component;GO:0005634//nucleus	GO:0003674//molecular_function;GO:0003676//nucleic acid binding;GO:0003700//transcription factor activity, sequence-specific DNA binding;GO:0008134//transcription factor binding;GO:0043565//sequence-specific DNA binding;GO:0046872//metal ion binding	GO:0000122//negative regulation of transcription from RNA polymerase II promoter;GO:0006355//regulation of transcription, DNA-templated;GO:0007275//multicellular organism development;GO:0007283//spermatogenesis
ENSG00000115009	10	21	56	31	0.77	1.64	4.21	2.31	1.205	3.26	1.43584	0.0239967	0.0767941	CCL20	C-C motif chemokine ligand 20 [Source:HGNC Symbol;Acc:HGNC:10619]	Environmental Information Processing;Organismal Systems;Human Diseases;Environmental Information Processing;Environmental Information Processing;Organismal Systems	Signaling molecules and interaction;Immune system;Immune diseases;Signal transduction;Signaling molecules and interaction;Immune system	ko04060//Cytokine-cytokine receptor interaction;ko04062//Chemokine signaling pathway;ko05323//Rheumatoid arthritis;ko04668//TNF signaling pathway;ko04061//Viral protein interaction with cytokine and cytokine receptor;ko04657//IL-17 signaling pathway	K14625;K14625;K14625;K14625;K14625;K14625	GO:0005576//extracellular region;GO:0005615//extracellular space	GO:0005125//cytokine activity;GO:0005515//protein binding;GO:0008009//chemokine activity;GO:0031731//CCR6 chemokine receptor binding;GO:0048020//CCR chemokine receptor binding	GO:0002548//monocyte chemotaxis;GO:0006935//chemotaxis;GO:0006954//inflammatory response;GO:0006955//immune response;GO:0007165//signal transduction;GO:0007186//G-protein coupled receptor signaling pathway;GO:0007267//cell-cell signaling;GO:0019221//cytokine-mediated signaling pathway;GO:0030593//neutrophil chemotaxis;GO:0035584//calcium-mediated signaling using intracellular calcium source;GO:00…
ENSG00000204248	14	9	25	45	0.19	0.1	0.25	0.72	0.145	0.485	1.74193	0.0241036	0.0770923	COL11A2	collagen type XI alpha 2 chain [Source:HGNC Symbol;Acc:HGNC:2187]	Organismal Systems	Digestive system	ko04974//Protein digestion and absorption	K19721	GO:0005576//extracellular region;GO:0005581//collagen trimer;GO:0005592//collagen type XI trimer;GO:0005615//extracellular space;GO:0005788//endoplasmic reticulum lumen;GO:0005840//ribosome;GO:0031012//extracellular matrix	GO:0005201//extracellular matrix structural constituent;GO:0005515//protein binding;GO:0030020//extracellular matrix structural constituent conferring tensile strength;GO:0030674//protein binding, bridging;GO:0046872//metal ion binding	GO:0001501//skeletal system development;GO:0001649//osteoblast differentiation;GO:0001894//tissue homeostasis;GO:0002062//chondrocyte differentiation;GO:0007605//sensory perception of sound;GO:0030198//extracellular matrix organization;GO:0030199//collagen fibril organization;GO:0048705//skeletal system morphogenesis;GO:0051216//cartilage development;GO:0060021//palate development;GO:0060023//sof…
ENSG00000164342	55	63	101	113	1.35	1.41	2.88	2.75	1.38	2.815	1.02847	0.0242949	0.0775244	TLR3	toll like receptor 3 [Source:HGNC Symbol;Acc:HGNC:11849]	Human Diseases;Human Diseases;Human Diseases;Human Diseases;Cellular Processes;Human Diseases;Human Diseases;Organismal Systems	Infectious diseases;Infectious diseases;Infectious diseases;Infectious diseases;Cell growth and death;Infectious diseases;Infectious diseases;Immune system	ko05168//Herpes simplex infection;ko05165//Human papillomavirus infection;ko05167//Kaposi sarcoma-associated herpesvirus infection;ko05164//Influenza A;ko04217//Necroptosis;ko05161//Hepatitis B;ko05160//Hepatitis C;ko04620//Toll-like receptor signaling pathway	K05401;K05401;K05401;K05401;K05401;K05401;K05401;K05401	GO:0000139//Golgi membrane;GO:0005615//extracellular space;GO:0005737//cytoplasm;GO:0005765//lysosomal membrane;GO:0005768//endosome;GO:0005769//early endosome;GO:0005783//endoplasmic reticulum;GO:0005789//endoplasmic reticulum membrane;GO:0005887//integral component of plasma membrane;GO:0010008//endosome membrane;GO:0016020//membrane;GO:0016021//integral component of membrane;GO:0031012//extrac…	GO:0003723//RNA binding;GO:0003725//double-stranded RNA binding;GO:0004888//transmembrane signaling receptor activity;GO:0005515//protein binding;GO:0038023//signaling receptor activity;GO:0042802//identical protein binding	GO:0001774//microglial cell activation;GO:0001819//positive regulation of cytokine production;GO:0002224//toll-like receptor signaling pathway;GO:0002376//immune system process;GO:0002730//regulation of dendritic cell cytokine production;GO:0002756//MyD88-independent toll-like receptor signaling pathway;GO:0006952//defense response;GO:0006954//inflammatory response;GO:0006972//hyperosmotic respon…
ENSG00000127928	0	0	4	8	0	0	0.13	0.41	0.001	0.27	8.07682	0.0248498	1	GNGT1	G protein subunit gamma transducin 1 [Source:HGNC Symbol;Acc:HGNC:4411]	Human Diseases;Environmental Information Processing;Environmental Information Processing;Human Diseases;Human Diseases;Organismal Systems;Human Diseases;Human Diseases;Organismal Systems;Environmental Information Processing;Organismal Systems;Organismal Systems;Organismal Systems;Organismal Systems;Organismal Systems;Organismal Systems;Human Diseases;Organismal Systems;Organismal Systems	Cancers;Signal transduction;Signal transduction;Infectious diseases;Infectious disease: viral;Immune system;Substance dependence;Infectious diseases;Nervous system;Signal transduction;Nervous system;Endocrine system;Nervous system;Nervous system;Nervous system;Environmental adaptation;Substance dependence;Nervous system;Sensory system	ko05200//Pathways in cancer;ko04151//PI3K-Akt signaling pathway;ko04014//Ras signaling pathway;ko05163//Human cytomegalovirus infection;ko05170//Human immunodeficiency virus 1 infection;ko04062//Chemokine signaling pathway;ko05034//Alcoholism;ko05167//Kaposi sarcoma-associated herpesvirus infection;ko04723//Retrograde endocannabinoid signaling;ko04371//Apelin signaling pathway;ko04728//Dopaminerg…	K04548;K04548;K04548;K04548;K04548;K04548;K04548;K04548;K04548;K04548;K04548;K04548;K04548;K04548;K04548;K04548;K04548;K04548;K04548	GO:0001750//photoreceptor outer segment;GO:0001917//photoreceptor inner segment;GO:0005834//heterotrimeric G-protein complex;GO:0005886//plasma membrane;GO:0016020//membrane;GO:0031680//G-protein beta/gamma-subunit complex;GO:0097381//photoreceptor disc membrane	GO:0003924//GTPase activity;GO:0005515//protein binding;GO:0031681//G-protein beta-subunit binding	GO:0007165//signal transduction;GO:0007186//G-protein coupled receptor signaling pathway;GO:0007602//phototransduction;GO:0008104//protein localization;GO:0010659//cardiac muscle cell apoptotic process;GO:0016056//rhodopsin mediated signaling pathway;GO:0042462//eye photoreceptor cell development;GO:0071456//cellular response to hypoxia
ENSG00000139200	0	0	4	8	0	0	0.09	0.19	0.001	0.14	7.12928	0.0248498	1	PIANP	PILR alpha associated neural protein [Source:HGNC Symbol;Acc:HGNC:25338]	-	-	-	-	GO:0005886//plasma membrane;GO:0016020//membrane;GO:0016021//integral component of membrane;GO:0016323//basolateral plasma membrane	-	GO:0050776//regulation of immune response
ENSG00000158315	18	15	35	51	0.61	0.6	1.35	1.68	0.605	1.515	1.32431	0.0249118	0.0790002	RHBDL2	rhomboid like 2 [Source:HGNC Symbol;Acc:HGNC:16083]	-	-	-	-	GO:0005886//plasma membrane;GO:0016020//membrane;GO:0016021//integral component of membrane	GO:0004252//serine-type endopeptidase activity;GO:0008233//peptidase activity;GO:0008236//serine-type peptidase activity;GO:0016787//hydrolase activity	GO:0006508//proteolysis
ENSG00000107014	5	11	33	23	0.44	0.98	2.8	1.95	0.71	2.375	1.74204	0.0250438	0.0793052	RLN2	relaxin 2 [Source:HGNC Symbol;Acc:HGNC:10027]	Environmental Information Processing;Organismal Systems	Signaling molecules and interaction;Endocrine system	ko04080//Neuroactive ligand-receptor interaction;ko04926//Relaxin signaling pathway	K21998;K21998	GO:0005576//extracellular region	GO:0005179//hormone activity	GO:0007186//G-protein coupled receptor signaling pathway;GO:0007565//female pregnancy;GO:0010628//positive regulation of gene expression;GO:0045766//positive regulation of angiogenesis;GO:0050790//regulation of catalytic activity
ENSG00000000971	29	34	76	58	0.48	0.56	1.21	0.95	0.52	1.08	1.05445	0.02516	0.0795577	CFH	complement factor H [Source:HGNC Symbol;Acc:HGNC:4883]	Human Diseases;Organismal Systems	Infectious diseases;Immune system	ko05150//Staphylococcus aureus infection;ko04610//Complement and coagulation cascades	K04004;K04004	GO:0005576//extracellular region;GO:0005615//extracellular space;GO:0070062//extracellular exosome;GO:0072562//blood microparticle	GO:0005515//protein binding;GO:0008201//heparin binding;GO:0042802//identical protein binding;GO:0043395//heparan sulfate proteoglycan binding	GO:0002376//immune system process;GO:0006956//complement activation;GO:0006957//complement activation, alternative pathway;GO:0016032//viral process;GO:0030449//regulation of complement activation;GO:0045087//innate immune response;GO:1903659//regulation of complement-dependent cytotoxicity
ENSG00000186409	1	5	18	16	0.02	0.13	0.46	0.37	0.075	0.415	2.46815	0.0251713	0.0795577	CCDC30	coiled-coil domain containing 30 [Source:HGNC Symbol;Acc:HGNC:26103]	-	-	-	-	-	-	-
ENSG00000135697	1	1	10	12	0.07	0.07	0.53	0.69	0.07	0.61	3.12338	0.0254768	1	BCO1	beta-carotene oxygenase 1 [Source:HGNC Symbol;Acc:HGNC:13815]	Metabolism;Metabolism	Global and overview maps;Metabolism of cofactors and vitamins	ko01100//Metabolic pathways;ko00830//Retinol metabolism	K00515;K00515	GO:0005829//cytosol	GO:0003834//beta-carotene 15,15'-monooxygenase activity;GO:0004744//retinal isomerase activity;GO:0010436//carotenoid dioxygenase activity;GO:0016491//oxidoreductase activity;GO:0016702//oxidoreductase activity, acting on single donors with incorporation of molecular oxygen, incorporation of two atoms of oxygen;GO:0046872//metal ion binding;GO:0051213//dioxygenase activity	GO:0001523//retinoid metabolic process;GO:0016121//carotene catabolic process;GO:0035238//vitamin A biosynthetic process;GO:0042572//retinol metabolic process;GO:0042574//retinal metabolic process;GO:0055114//oxidation-reduction process;GO:1901810//beta-carotene metabolic process
ENSG00000180113	19	26	62	44	0.14	0.19	0.44	0.31	0.165	0.375	1.18442	0.0263818	0.0825401	TDRD6	tudor domain containing 6 [Source:HGNC Symbol;Acc:HGNC:21339]	-	-	-	-	GO:0005737//cytoplasm;GO:0033391//chromatoid body	-	GO:0007275//multicellular organism development;GO:0007283//spermatogenesis;GO:0030154//cell differentiation
ENSG00000159871	7	10	28	28	0.23	0.4	0.8	0.79	0.315	0.795	1.3356	0.0265954	0.0830717	LYPD5	LY6/PLAUR domain containing 5 [Source:HGNC Symbol;Acc:HGNC:26397]	-	-	-	-	GO:0005576//extracellular region;GO:0005886//plasma membrane;GO:0016020//membrane;GO:0031225//anchored component of membrane	GO:0043236//laminin binding	GO:0007160//cell-matrix adhesion
ENSG00000184619	25	15	47	50	0.63	0.36	1.13	1.17	0.495	1.15	1.21613	0.0268248	0.0836113	KRBA2	KRAB-A domain containing 2 [Source:HGNC Symbol;Acc:HGNC:26989]	-	-	-	-	-	GO:0003676//nucleic acid binding	GO:0006355//regulation of transcription, DNA-templated;GO:0015074//DNA integration
ENSG00000172361	4	3	14	21	0.14	0.11	0.48	0.72	0.125	0.6	2.26303	0.0269741	0.0839195	CFAP53	cilia and flagella associated protein 53 [Source:HGNC Symbol;Acc:HGNC:26530]	-	-	-	-	GO:0005575//cellular_component;GO:0005576//extracellular region;GO:0005929//cilium;GO:0042995//cell projection	GO:0005515//protein binding	GO:0003341//cilium movement;GO:0007275//multicellular organism development;GO:0007368//determination of left/right symmetry;GO:0060271//cilium morphogenesis;GO:0060287//epithelial cilium movement involved in determination of left/right asymmetry
ENSG00000125551	13	12	49	24	0.28	0.26	1.02	0.49	0.27	0.755	1.48352	0.027053	0.0841059	PLGLB2	plasminogen like B2 [Source:HGNC Symbol;Acc:HGNC:9073]	Environmental Information Processing;Human Diseases;Human Diseases;Organismal Systems	Signaling molecules and interaction;Infectious diseases;Infectious diseases;Immune system	ko04080//Neuroactive ligand-receptor interaction;ko05164//Influenza A;ko05150//Staphylococcus aureus infection;ko04610//Complement and coagulation cascades	K01315;K01315;K01315;K01315	GO:0005576//extracellular region	-	-
ENSG00000213199	7	4	30	15	0.27	0.13	1.01	0.54	0.2	0.775	1.9542	0.0271149	0.0842197	ASIC3	acid sensing ion channel subunit 3 [Source:HGNC Symbol;Acc:HGNC:101]	Organismal Systems	Sensory system	ko04750//Inflammatory mediator regulation of TRP channels	K04830	GO:0005737//cytoplasm;GO:0005886//plasma membrane;GO:0005887//integral component of plasma membrane;GO:0016020//membrane;GO:0016021//integral component of membrane;GO:0048471//perinuclear region of cytoplasm	GO:0005261//cation channel activity;GO:0005272//sodium channel activity;GO:0015280//ligand-gated sodium channel activity;GO:0042931//enterobactin transporter activity	GO:0006811//ion transport;GO:0006812//cation transport;GO:0006814//sodium ion transport;GO:0007165//signal transduction;GO:0007600//sensory perception;GO:0009408//response to heat;GO:0009612//response to mechanical stimulus;GO:0010447//response to acidic pH;GO:0034220//ion transmembrane transport;GO:0035725//sodium ion transmembrane transport;GO:0042930//enterobactin transport;GO:0050907//detecti…
ENSG00000196747	3	6	16	24	0.38	0.78	2.06	2.97	0.58	2.515	2.11643	0.0272787	0.0845122	H2AC13	H2A clustered histone 13 [Source:HGNC Symbol;Acc:HGNC:4725]	Human Diseases;Human Diseases;Cellular Processes	Immune diseases;Substance dependence;Cell growth and death	ko05322//Systemic lupus erythematosus;ko05034//Alcoholism;ko04217//Necroptosis	K11251;K11251;K11251	GO:0000786//nucleosome;GO:0000790//nuclear chromatin;GO:0005634//nucleus;GO:0005694//chromosome;GO:0070062//extracellular exosome	GO:0003677//DNA binding;GO:0005515//protein binding;GO:0019899//enzyme binding;GO:0046982//protein heterodimerization activity	GO:0006325//chromatin organization;GO:0006342//chromatin silencing;GO:0008150//biological_process
ENSG00000134042	8	10	34	24	0.1	0.3	0.55	0.64	0.2	0.595	1.57289	0.027297	0.0845481	MRO	maestro [Source:HGNC Symbol;Acc:HGNC:24121]	-	-	-	-	GO:0005634//nucleus;GO:0005730//nucleolus	-	-
ENSG00000178917	38	29	70	68	1.24	1.06	2.6	2.85	1.15	2.725	1.24462	0.0274056	0.0847465	ZNF852	zinc finger protein 852 [Source:HGNC Symbol;Acc:HGNC:27713]	-	-	-	-	GO:0005634//nucleus	GO:0003676//nucleic acid binding;GO:0046872//metal ion binding	GO:0006355//regulation of transcription, DNA-templated
ENSG00000198944	7	6	19	29	0.13	0.11	0.34	0.52	0.12	0.43	1.8413	0.0277636	0.0855949	SOWAHA	sosondowah ankyrin repeat domain family member A [Source:HGNC Symbol;Acc:HGNC:27033]	-	-	-	-	-	GO:0005515//protein binding	-
ENSG00000204060	0	0	10	2	0	0	0.43	0.08	0.001	0.255	7.99435	0.0279791	1	FOXO6	forkhead box O6 [Source:HGNC Symbol;Acc:HGNC:24814]	Human Diseases;Environmental Information Processing	Infectious diseases;Signal transduction	ko05131//Shigellosis;ko04068//FoxO signaling pathway	K17847;K17847	GO:0000790//nuclear chromatin;GO:0005634//nucleus;GO:0005737//cytoplasm	GO:0000981//RNA polymerase II transcription factor activity, sequence-specific DNA binding;GO:0003677//DNA binding;GO:0003700//transcription factor activity, sequence-specific DNA binding;GO:0005515//protein binding;GO:0008134//transcription factor binding;GO:0043565//sequence-specific DNA binding	GO:0000122//negative regulation of transcription from RNA polymerase II promoter;GO:0006355//regulation of transcription, DNA-templated;GO:0006357//regulation of transcription from RNA polymerase II promoter;GO:0007613//memory;GO:0008286//insulin receptor signaling pathway;GO:0042593//glucose homeostasis;GO:0045944//positive regulation of transcription from RNA polymerase II promoter;GO:0060999//…
ENSG00000172794	4	4	22	15	0.1	0.14	0.55	0.37	0.12	0.46	1.9386	0.0280801	0.0864304	RAB37	RAB37, member RAS oncogene family [Source:HGNC Symbol;Acc:HGNC:30268]	-	-	-	-	GO:0005793//endoplasmic reticulum-Golgi intermediate compartment;GO:0005886//plasma membrane;GO:0012505//endomembrane system;GO:0031410//cytoplasmic vesicle;GO:0035577//azurophil granule membrane;GO:0035579//specific granule membrane	GO:0000166//nucleotide binding;GO:0003924//GTPase activity;GO:0005515//protein binding;GO:0005525//GTP binding	GO:0006886//intracellular protein transport;GO:0015031//protein transport;GO:0032482//Rab protein signal transduction;GO:0043312//neutrophil degranulation
ENSG00000128610	18	11	34	44	0.67	0.41	1.08	1.44	0.54	1.26	1.22239	0.028252	0.0868588	FEZF1	FEZ family zinc finger 1 [Source:HGNC Symbol;Acc:HGNC:22788]	-	-	-	-	GO:0005634//nucleus;GO:0005654//nucleoplasm;GO:0005829//cytosol	GO:0000978//RNA polymerase II core promoter proximal region sequence-specific DNA binding;GO:0001227//transcriptional repressor activity, RNA polymerase II transcription regulatory region sequence-specific binding;GO:0003676//nucleic acid binding;GO:0003677//DNA binding;GO:0043565//sequence-specific DNA binding;GO:0044212//transcription regulatory region DNA binding;GO:0046872//metal ion binding	GO:0000122//negative regulation of transcription from RNA polymerase II promoter;GO:0001764//neuron migration;GO:0007275//multicellular organism development;GO:0007399//nervous system development;GO:0007411//axon guidance;GO:0008285//negative regulation of cell proliferation;GO:0021537//telencephalon development;GO:0021772//olfactory bulb development;GO:0021797//forebrain anterior/posterior patte…
ENSG00000126259	17	21	47	45	0.39	0.47	1.04	1	0.43	1.02	1.24616	0.0286306	0.0878198	KIRREL2	kirre like nephrin family adhesion molecule 2 [Source:HGNC Symbol;Acc:HGNC:18816]	-	-	-	-	GO:0005886//plasma membrane;GO:0005911//cell-cell junction;GO:0016020//membrane;GO:0016021//integral component of membrane;GO:0036057//slit diaphragm	GO:0005515//protein binding;GO:0042802//identical protein binding	GO:0001933//negative regulation of protein phosphorylation;GO:0007155//cell adhesion;GO:0098609//cell-cell adhesion
ENSG00000132801	28	33	64	64	0.65	0.78	1.45	1.43	0.715	1.44	1.01005	0.0288668	0.0884052	ZSWIM3	zinc finger SWIM-type containing 3 [Source:HGNC Symbol;Acc:HGNC:16157]	-	-	-	-	-	GO:0008270//zinc ion binding;GO:0046872//metal ion binding	-
ENSG00000139636	169	151	257	223	5.19	4.13	8.29	10.93	4.66	9.61	1.04421	0.0288844	0.0884149	LMBR1L	limb development membrane protein 1 like [Source:HGNC Symbol;Acc:HGNC:18268]	-	-	-	-	GO:0005783//endoplasmic reticulum;GO:0005789//endoplasmic reticulum membrane;GO:0005886//plasma membrane;GO:0005887//integral component of plasma membrane;GO:0016020//membrane;GO:0016021//integral component of membrane	GO:0004888//transmembrane signaling receptor activity;GO:0005515//protein binding	GO:0006897//endocytosis;GO:0006898//receptor-mediated endocytosis;GO:0007165//signal transduction;GO:0016055//Wnt signaling pathway;GO:0030217//T cell differentiation;GO:0042098//T cell proliferation;GO:0060218//hematopoietic stem cell differentiation;GO:0070231//T cell apoptotic process;GO:0090090//negative regulation of canonical Wnt signaling pathway
ENSG00000150672	5	6	23	20	0.23	0.28	1.02	0.87	0.255	0.945	1.88982	0.0295582	0.0899598	DLG2	discs large MAGUK scaffold protein 2 [Source:HGNC Symbol;Acc:HGNC:2901]	Human Diseases;Cellular Processes;Environmental Information Processing	Infectious diseases;Cellular community - eukaryotes;Signal transduction	ko05165//Human papillomavirus infection;ko04530//Tight junction;ko04390//Hippo signaling pathway	K12075;K12075;K12075	GO:0005829//cytosol;GO:0005886//plasma membrane;GO:0008076//voltage-gated potassium channel complex;GO:0008328//ionotropic glutamate receptor complex;GO:0014069//postsynaptic density;GO:0016020//membrane;GO:0016323//basolateral plasma membrane;GO:0030054//cell junction;GO:0030424//axon;GO:0031594//neuromuscular junction;GO:0042995//cell projection;GO:0043005//neuron projection;GO:0043204//perikar…	GO:0004385//guanylate kinase activity;GO:0005515//protein binding;GO:0019900//kinase binding	GO:0000165//MAPK cascade;GO:0007268//synaptic transmission;GO:0010923//negative regulation of phosphatase activity;GO:0019233//sensory perception of pain;GO:0035865//cellular response to potassium ion;GO:0043113//receptor clustering;GO:0045197//establishment or maintenance of epithelial cell apical/basal polarity;GO:0046037//GMP metabolic process;GO:0046710//GDP metabolic process;GO:0097120//rece…
ENSG00000131095	20	39	85	48	0.37	0.57	1.81	0.94	0.47	1.375	1.5487	0.0307015	0.092613	GFAP	glial fibrillary acidic protein [Source:HGNC Symbol;Acc:HGNC:4235]	Environmental Information Processing	Signal transduction	ko04630//Jak-STAT signaling pathway	K05640	GO:0005737//cytoplasm;GO:0005764//lysosome;GO:0005829//cytosol;GO:0005856//cytoskeleton;GO:0005882//intermediate filament;GO:0016020//membrane;GO:0042995//cell projection;GO:0044297//cell body;GO:0045111//intermediate filament cytoskeleton;GO:0097386//glial cell projection;GO:0097449//astrocyte projection;GO:0097450//astrocyte end-foot;GO:0098574//cytoplasmic side of lysosomal membrane	GO:0005178//integrin binding;GO:0005200//structural constituent of cytoskeleton;GO:0005515//protein binding;GO:0019900//kinase binding;GO:0042802//identical protein binding	GO:0009611//response to wounding;GO:0010625//positive regulation of Schwann cell proliferation;GO:0010977//negative regulation of neuron projection development;GO:0014002//astrocyte development;GO:0030198//extracellular matrix organization;GO:0031102//neuron projection regeneration;GO:0043254//regulation of protein complex assembly;GO:0045103//intermediate filament-based process;GO:0045109//inter…
ENSG00000105427	6	11	34	22	0.72	1.35	4.01	2.57	1.035	3.29	1.66846	0.0307417	0.092671	CNFN	cornifelin [Source:HGNC Symbol;Acc:HGNC:30183]	-	-	-	-	GO:0001533//cornified envelope;GO:0005737//cytoplasm	-	GO:0031424//keratinization
ENSG00000150051	33	45	19	18	1.1	0.97	0.4	0.33	1.035	0.365	-1.50366	0.0307835	0.0927555	MKX	mohawk homeobox [Source:HGNC Symbol;Acc:HGNC:23729]	-	-	-	-	GO:0000790//nuclear chromatin;GO:0005634//nucleus	GO:0000981//RNA polymerase II transcription factor activity, sequence-specific DNA binding;GO:0003677//DNA binding;GO:0043565//sequence-specific DNA binding	GO:0006355//regulation of transcription, DNA-templated;GO:0006357//regulation of transcription from RNA polymerase II promoter;GO:0007275//multicellular organism development;GO:0007517//muscle organ development
ENSG00000135898	6	10	20	34	0.42	0.37	0.81	1.4	0.395	1.105	1.48412	0.0310528	0.0933338	GPR55	G protein-coupled receptor 55 [Source:HGNC Symbol;Acc:HGNC:4511]	-	-	-	-	GO:0005623//cell;GO:0005886//plasma membrane;GO:0005887//integral component of plasma membrane;GO:0016020//membrane;GO:0016021//integral component of membrane	GO:0004930//G-protein coupled receptor activity;GO:0004949//cannabinoid receptor activity	GO:0007165//signal transduction;GO:0007186//G-protein coupled receptor signaling pathway;GO:0007202//activation of phospholipase C activity;GO:0035025//positive regulation of Rho protein signal transduction;GO:0038171//cannabinoid signaling pathway;GO:0045453//bone resorption;GO:0045671//negative regulation of osteoclast differentiation;GO:0051482//positive regulation of cytosolic calcium ion con…
ENSG00000135205	2	3	15	14	0.04	0.06	0.28	0.26	0.05	0.27	2.43296	0.0312839	0.0938442	CCDC146	coiled-coil domain containing 146 [Source:HGNC Symbol;Acc:HGNC:29296]	-	-	-	-	GO:0005737//cytoplasm;GO:0005814//centriole;GO:0005856//cytoskeleton	GO:0005515//protein binding	-
ENSG00000185670	24	21	49	53	0.59	0.46	1.41	1.59	0.525	1.5	1.51457	0.0313288	0.0938821	ZBTB3	zinc finger and BTB domain containing 3 [Source:HGNC Symbol;Acc:HGNC:22918]	-	-	-	-	GO:0005634//nucleus	GO:0003676//nucleic acid binding;GO:0003677//DNA binding;GO:0005515//protein binding;GO:0046872//metal ion binding	GO:0006974//cellular response to DNA damage stimulus
ENSG00000176092	3	2	16	13	0.06	0.03	0.18	0.22	0.045	0.2	2.152	0.031344	0.0938821	CRYBG2	crystallin beta-gamma domain containing 2 [Source:HGNC Symbol;Acc:HGNC:17295]	-	-	-	-	-	GO:0030246//carbohydrate binding	-
ENSG00000258644	8	5	20	27	0.77	0.45	1.87	2.48	0.61	2.175	1.83413	0.0315522	0.0944081	SYNJ2BP-COX16	SYNJ2BP-COX16 readthrough [Source:HGNC Symbol;Acc:HGNC:48350]	-	-	-	-	GO:0031966//mitochondrial membrane	GO:0005515//protein binding	-
ENSG00000103740	0	0	6	5	0	0	0.06	0.05	0.001	0.055	5.78136	0.0320952	1	ACSBG1	acyl-CoA synthetase bubblegum family member 1 [Source:HGNC Symbol;Acc:HGNC:29567]	Metabolism;Organismal Systems;Organismal Systems;Metabolism;Metabolism;Metabolism	Global and overview maps;Endocrine system;Endocrine system;Global and overview maps;Lipid metabolism;Lipid metabolism	ko01100//Metabolic pathways;ko03320//PPAR signaling pathway;ko04920//Adipocytokine signaling pathway;ko01212//Fatty acid metabolism;ko00071//Fatty acid degradation;ko00061//Fatty acid biosynthesis	K15013;K15013;K15013;K15013;K15013;K15013	GO:0005737//cytoplasm;GO:0005783//endoplasmic reticulum;GO:0005829//cytosol;GO:0005886//plasma membrane;GO:0016020//membrane;GO:0031410//cytoplasmic vesicle;GO:0043231//intracellular membrane-bounded organelle	GO:0000166//nucleotide binding;GO:0003824//catalytic activity;GO:0003996//acyl-CoA ligase activity;GO:0004467//long-chain fatty acid-CoA ligase activity;GO:0005524//ATP binding;GO:0016874//ligase activity;GO:0031957//very long-chain fatty acid-CoA ligase activity	GO:0000038//very long-chain fatty acid metabolic process;GO:0001676//long-chain fatty acid metabolic process;GO:0006629//lipid metabolic process;GO:0006631//fatty acid metabolic process;GO:0035338//long-chain fatty-acyl-CoA biosynthetic process;GO:0042552//myelination;GO:0051384//response to glucocorticoid
ENSG00000170667	0	0	6	5	0	0	0.13	0.11	0.001	0.12	6.90689	0.0320952	1	RASA4B	RAS p21 protein activator 4B [Source:HGNC Symbol;Acc:HGNC:35202]	Environmental Information Processing	Signal transduction	ko04014//Ras signaling pathway	K17630	GO:0005737//cytoplasm;GO:0005829//cytosol;GO:0005886//plasma membrane;GO:0016020//membrane	GO:0005096//GTPase activator activity;GO:0005543//phospholipid binding;GO:0046872//metal ion binding	GO:0007165//signal transduction;GO:0035556//intracellular signal transduction;GO:0043087//regulation of GTPase activity;GO:0043547//positive regulation of GTPase activity;GO:0046580//negative regulation of Ras protein signal transduction;GO:0071277//cellular response to calcium ion
ENSG00000285283	39	137	9	28	2.08	7.49	0.45	1.44	4.785	0.945	-2.34013	0.032282	0.0958798	AL035078.4	novel protein	-	-	-	-	-	GO:0005509//calcium ion binding	-
ENSG00000130224	19	15	43	41	0.25	0.2	0.55	0.51	0.225	0.53	1.23607	0.0323015	0.0959164	LRCH2	leucine rich repeats and calponin homology domain containing 2 [Source:HGNC Symbol;Acc:HGNC:29292]	-	-	-	-	-	GO:0005515//protein binding	-
ENSG00000255423	32	41	16	18	1.23	1.59	0.6	0.67	1.41	0.635	-1.15087	0.0326125	0.0967751	EBLN2	endogenous Bornavirus like nucleoprotein 2 [Source:HGNC Symbol;Acc:HGNC:25493]	-	-	-	-	-	-	-
ENSG00000159289	7	2	20	19	0.14	0.04	0.4	0.38	0.09	0.39	2.11548	0.0328293	0.0971799	GOLGA6A	golgin A6 family member A [Source:HGNC Symbol;Acc:HGNC:13567]	-	-	-	-	GO:0000137//Golgi cis cisterna;GO:0005794//Golgi apparatus;GO:0005801//cis-Golgi network;GO:0032580//Golgi cisterna membrane	-	GO:0007030//Golgi organization
ENSG00000198939	8	3	21	22	0.25	0.1	0.62	0.57	0.175	0.595	1.76553	0.0330086	0.0975805	ZFP2	ZFP2 zinc finger protein [Source:HGNC Symbol;Acc:HGNC:26138]	Human Diseases	Infectious diseases	ko05168//Herpes simplex infection	K09228	GO:0005634//nucleus	GO:0003676//nucleic acid binding;GO:0003677//DNA binding;GO:0005515//protein binding;GO:0046872//metal ion binding	-
ENSG00000196296	32	13	62	45	0.74	0.42	2.67	1.15	0.58	1.91	1.71945	0.0332116	0.0980104	ATP2A1	ATPase sarcoplasmic/endoplasmic reticulum Ca2+ transporting 1 [Source:HGNC Symbol;Acc:HGNC:811]	Human Diseases;Environmental Information Processing;Environmental Information Processing;Environmental Information Processing;Human Diseases;Organismal Systems;Organismal Systems;Organismal Systems;Human Diseases;Human Diseases;Organismal Systems;Human Diseases	Neurodegenerative diseases;Signal transduction;Signal transduction;Signal transduction;Cardiovascular diseases;Circulatory system;Endocrine system;Digestive system;Neurodegenerative disease;Cardiovascular diseases;Circulatory system;Cardiovascular diseases	ko05010//Alzheimer disease;ko04020//Calcium signaling pathway;ko04024//cAMP signaling pathway;ko04022//cGMP - PKG signaling pathway;ko05414//Dilated cardiomyopathy (DCM);ko04261//Adrenergic signaling in cardiomyocytes;ko04919//Thyroid hormone signaling pathway;ko04972//Pancreatic secretion;ko05017//Spinocerebellar ataxia;ko05410//Hypertrophic cardiomyopathy (HCM);ko04260//Cardiac muscle contracti…	K05853;K05853;K05853;K05853;K05853;K05853;K05853;K05853;K05853;K05853;K05853;K05853	GO:0005623//cell;GO:0005739//mitochondrion;GO:0005783//endoplasmic reticulum;GO:0005789//endoplasmic reticulum membrane;GO:0016020//membrane;GO:0016021//integral component of membrane;GO:0016529//sarcoplasmic reticulum;GO:0031095//platelet dense tubular network membrane;GO:0033017//sarcoplasmic reticulum membrane;GO:0034704//calcium channel complex	GO:0000166//nucleotide binding;GO:0005388//calcium-transporting ATPase activity;GO:0005509//calcium ion binding;GO:0005515//protein binding;GO:0005524//ATP binding;GO:0008553//hydrogen-exporting ATPase activity, phosphorylative mechanism;GO:0030899//calcium-dependent ATPase activity;GO:0042803//protein homodimerization activity;GO:0046872//metal ion binding	GO:0006811//ion transport;GO:0006816//calcium ion transport;GO:0006874//cellular calcium ion homeostasis;GO:0008637//apoptotic mitochondrial changes;GO:0031448//positive regulation of fast-twitch skeletal muscle fiber contraction;GO:0032470//positive regulation of endoplasmic reticulum calcium ion concentration;GO:0032471//negative regulation of endoplasmic reticulum calcium ion concentration;GO:…
ENSG00000107902	12	14	22	52	0.8	1.04	1.39	3.41	0.92	2.4	1.38333	0.0332384	0.0980635	LHPP	phospholysine phosphohistidine inorganic pyrophosphate phosphatase [Source:HGNC Symbol;Acc:HGNC:30042]	Metabolism	Energy metabolism	ko00190//Oxidative phosphorylation	K11725	GO:0005634//nucleus;GO:0005737//cytoplasm;GO:0005829//cytosol;GO:0016607//nuclear speck	GO:0000287//magnesium ion binding;GO:0004427//inorganic diphosphatase activity;GO:0016787//hydrolase activity;GO:0016791//phosphatase activity;GO:0042803//protein homodimerization activity;GO:0046872//metal ion binding;GO:0101006//protein histidine phosphatase activity	GO:0006470//protein dephosphorylation;GO:0006796//phosphate-containing compound metabolic process;GO:0009168//purine ribonucleoside monophosphate biosynthetic process;GO:0016311//dephosphorylation
ENSG00000112299	10	8	32	24	0.17	0.14	0.52	0.39	0.155	0.455	1.5536	0.0335784	0.0988692	VNN1	vanin 1 [Source:HGNC Symbol;Acc:HGNC:12705]	Metabolism	Metabolism of cofactors and vitamins	ko00770//Pantothenate and CoA biosynthesis	K08069	GO:0005576//extracellular region;GO:0005886//plasma membrane;GO:0016020//membrane;GO:0016021//integral component of membrane;GO:0031225//anchored component of membrane;GO:0035577//azurophil granule membrane	GO:0016787//hydrolase activity;GO:0016811//hydrolase activity, acting on carbon-nitrogen (but not peptide) bonds, in linear amides;GO:0017159//pantetheine hydrolase activity	GO:0002526//acute inflammatory response;GO:0002544//chronic inflammatory response;GO:0006807//nitrogen compound metabolic process;GO:0006954//inflammatory response;GO:0006979//response to oxidative stress;GO:0015939//pantothenate metabolic process;GO:0033089//positive regulation of T cell differentiation in thymus;GO:0043312//neutrophil degranulation;GO:0045087//innate immune response;GO:0098609/…
ENSG00000114541	54	40	90	85	0.83	0.53	1.23	1.79	0.68	1.51	1.15094	0.0339549	0.0996911	FRMD4B	FERM domain containing 4B [Source:HGNC Symbol;Acc:HGNC:24886]	-	-	-	-	GO:0001726//ruffle;GO:0005615//extracellular space;GO:0005737//cytoplasm;GO:0005856//cytoskeleton;GO:0005912//adherens junction;GO:0005923//bicellular tight junction;GO:0030054//cell junction	-	GO:0090162//establishment of epithelial cell polarity
ENSG00000118997	1	0	6	12	0.03	0	0.2	0.14	0.015	0.17	3.5025	0.0348512	1	DNAH7	dynein axonemal heavy chain 7 [Source:HGNC Symbol;Acc:HGNC:18661]	Human Diseases	Neurodegenerative diseases	ko05016//Huntington disease	K10408	GO:0005737//cytoplasm;GO:0005829//cytosol;GO:0005856//cytoskeleton;GO:0005858//axonemal dynein complex;GO:0005874//microtubule;GO:0005929//cilium;GO:0030286//dynein complex;GO:0036156//inner dynein arm;GO:0042995//cell projection	GO:0000166//nucleotide binding;GO:0003774//motor activity;GO:0003777//microtubule motor activity;GO:0005509//calcium ion binding;GO:0005524//ATP binding;GO:0008569//ATP-dependent microtubule motor activity, minus-end-directed;GO:0045505//dynein intermediate chain binding;GO:0051959//dynein light intermediate chain binding	GO:0003341//cilium movement;GO:0007018//microtubule-based movement;GO:0036159//inner dynein arm assembly;GO:0060285//cilium-dependent cell motility
ENSG00000146904	1	4	16	13	0.02	0.08	0.3	0.24	0.05	0.27	2.43296	0.0350074	0.102195	EPHA1	EPH receptor A1 [Source:HGNC Symbol;Acc:HGNC:3385]	Organismal Systems	Development	ko04360//Axon guidance	K05102	GO:0005886//plasma membrane;GO:0005887//integral component of plasma membrane;GO:0016020//membrane;GO:0016021//integral component of membrane;GO:0043005//neuron projection;GO:0043197//dendritic spine;GO:0043235//receptor complex	GO:0000166//nucleotide binding;GO:0004672//protein kinase activity;GO:0004713//protein tyrosine kinase activity;GO:0004714//transmembrane receptor protein tyrosine kinase activity;GO:0005003//ephrin receptor activity;GO:0005005//transmembrane-ephrin receptor activity;GO:0005515//protein binding;GO:0005524//ATP binding;GO:0016301//kinase activity;GO:0016740//transferase activity;GO:0019901//protei…	GO:0001525//angiogenesis;GO:0001954//positive regulation of cell-matrix adhesion;GO:0006468//protein phosphorylation;GO:0006469//negative regulation of protein kinase activity;GO:0007155//cell adhesion;GO:0007166//cell surface receptor signaling pathway;GO:0007169//transmembrane receptor protein tyrosine kinase signaling pathway;GO:0007275//multicellular organism development;GO:0007411//axon guid…
ENSG00000188659	5	7	15	30	0.1	0.92	1.15	2.54	0.51	1.845	1.85505	0.0350896	0.102367	SAXO2	stabilizer of axonemal microtubules 2 [Source:HGNC Symbol;Acc:HGNC:33727]	-	-	-	-	GO:0005634//nucleus;GO:0005814//centriole;GO:0005856//cytoskeleton;GO:0005879//axonemal microtubule;GO:0031514//motile cilium;GO:0036064//ciliary basal body;GO:0036126//sperm flagellum	GO:0008017//microtubule binding	GO:0034453//microtubule anchoring
ENSG00000085831	62	43	99	92	1.79	1.74	4.11	3.81	1.765	3.96	1.16583	0.0352763	0.102697	TTC39A	tetratricopeptide repeat domain 39A [Source:HGNC Symbol;Acc:HGNC:18657]	-	-	-	-	GO:0005575//cellular_component	GO:0003674//molecular_function;GO:0005515//protein binding	GO:0008150//biological_process
ENSG00000139971	21	29	48	62	0.21	0.29	0.68	1.4	0.25	1.04	2.05658	0.0353211	0.102772	ARMH4	armadillo like helical domain containing 4 [Source:HGNC Symbol;Acc:HGNC:19846]	-	-	-	-	GO:0016020//membrane;GO:0016021//integral component of membrane	-	-
ENSG00000163637	6	3	33	8	0.05	0.02	0.85	0.06	0.035	0.455	3.70044	0.0354159	0.103003	PRICKLE2	prickle planar cell polarity protein 2 [Source:HGNC Symbol;Acc:HGNC:20340]	Environmental Information Processing	Signal transduction	ko04310//Wnt signaling pathway	K04511	GO:0005634//nucleus;GO:0005737//cytoplasm;GO:0016020//membrane;GO:0031965//nuclear membrane	GO:0008270//zinc ion binding;GO:0046872//metal ion binding	GO:0060071//Wnt signaling pathway, planar cell polarity pathway
ENSG00000174326	3	3	20	11	0.11	0.11	0.7	0.37	0.11	0.535	2.28204	0.035581	0.103325	SLC16A11	solute carrier family 16 member 11 [Source:HGNC Symbol;Acc:HGNC:23093]	-	-	-	-	GO:0005783//endoplasmic reticulum;GO:0005789//endoplasmic reticulum membrane;GO:0005886//plasma membrane;GO:0016020//membrane;GO:0016021//integral component of membrane	GO:0005515//protein binding;GO:0008028//monocarboxylic acid transmembrane transporter activity;GO:0015293//symporter activity;GO:0050833//pyruvate transmembrane transporter activity	GO:0006629//lipid metabolic process;GO:0015718//monocarboxylic acid transport;GO:0055085//transmembrane transport;GO:1901475//pyruvate transmembrane transport
ENSG00000151838	1	1	9	11	0.03	0.03	0.23	0.26	0.03	0.245	3.02975	0.0362108	1	CCDC175	coiled-coil domain containing 175 [Source:HGNC Symbol;Acc:HGNC:19847]	-	-	-	-	-	-	-
ENSG00000183775	2	1	14	9	0.01	0	0.07	0.04	0.005	0.055	3.45943	0.0363917	1	KCTD16	potassium channel tetramerization domain containing 16 [Source:HGNC Symbol;Acc:HGNC:29244]	-	-	-	-	GO:0005886//plasma membrane;GO:0016020//membrane;GO:0030054//cell junction;GO:0042734//presynaptic membrane;GO:0042995//cell projection;GO:0043235//receptor complex;GO:0045202//synapse;GO:0045211//postsynaptic membrane	GO:0005515//protein binding	GO:0008277//regulation of G-protein coupled receptor protein signaling pathway;GO:0051260//protein homooligomerization
ENSG00000186231	1	1	8	12	0.02	0.09	0.17	0.22	0.055	0.195	1.82597	0.0366649	1	KLHL32	kelch like family member 32 [Source:HGNC Symbol;Acc:HGNC:21221]	-	-	-	-	-	GO:0005515//protein binding	-
ENSG00000243811	23	25	49	56	0.62	0.69	1.58	1.56	0.655	1.57	1.2612	0.0367191	0.105982	APOBEC3D	apolipoprotein B mRNA editing enzyme catalytic subunit 3D [Source:HGNC Symbol;Acc:HGNC:17354]	Human Diseases	Infectious disease: viral	ko05170//Human immunodeficiency virus 1 infection	K18750	GO:0000932//cytoplasmic mRNA processing body;GO:0005634//nucleus;GO:0005737//cytoplasm	GO:0003723//RNA binding;GO:0003824//catalytic activity;GO:0004126//cytidine deaminase activity;GO:0008270//zinc ion binding;GO:0016787//hydrolase activity;GO:0046872//metal ion binding;GO:0047844//deoxycytidine deaminase activity	GO:0002376//immune system process;GO:0009972//cytidine deamination;GO:0010529//negative regulation of transposition;GO:0016554//cytidine to uridine editing;GO:0045087//innate immune response;GO:0045869//negative regulation of single stranded viral RNA replication via double stranded DNA intermediate;GO:0051607//defense response to virus;GO:0070383//DNA cytosine deamination;GO:0080111//DNA demethy…
ENSG00000013725	5	3	17	18	0.1	0.18	0.35	0.34	0.14	0.345	1.30117	0.0371427	0.106867	CD6	CD6 molecule [Source:HGNC Symbol;Acc:HGNC:1691]	Environmental Information Processing	Signaling molecules and interaction	ko04514//Cell adhesion molecules (CAMs)	K06456	GO:0001772//immunological synapse;GO:0005576//extracellular region;GO:0005615//extracellular space;GO:0005886//plasma membrane;GO:0005887//integral component of plasma membrane;GO:0009897//external side of plasma membrane;GO:0016020//membrane;GO:0016021//integral component of membrane;GO:0031012//extracellular matrix;GO:0031226//intrinsic component of plasma membrane;GO:0042101//T cell receptor c…	GO:0001530//lipopolysaccharide binding;GO:0005044//scavenger receptor activity;GO:0005515//protein binding;GO:0042802//identical protein binding;GO:0070891//lipoteichoic acid binding	GO:0001771//immunological synapse formation;GO:0002250//adaptive immune response;GO:0002376//immune system process;GO:0002438//acute inflammatory response to antigenic stimulus;GO:0006897//endocytosis;GO:0007155//cell adhesion;GO:0007157//heterophilic cell-cell adhesion via plasma membrane cell adhesion molecules;GO:0031663//lipopolysaccharide-mediated signaling pathway;GO:0032496//response to li…
ENSG00000177098	5	3	18	17	0.07	0.04	0.25	0.24	0.055	0.245	2.15528	0.0371452	0.106867	SCN4B	sodium voltage-gated channel beta subunit 4 [Source:HGNC Symbol;Acc:HGNC:10592]	Organismal Systems	Circulatory system	ko04261//Adrenergic signaling in cardiomyocytes	K04848	GO:0001518//voltage-gated sodium channel complex;GO:0005886//plasma membrane;GO:0014704//intercalated disc;GO:0016020//membrane;GO:0016021//integral component of membrane;GO:0031226//intrinsic component of plasma membrane	GO:0005244//voltage-gated ion channel activity;GO:0005248//voltage-gated sodium channel activity;GO:0005272//sodium channel activity;GO:0017080//sodium channel regulator activity;GO:0044325//ion channel binding;GO:0086006//voltage-gated sodium channel activity involved in cardiac muscle cell action potential	GO:0006811//ion transport;GO:0006814//sodium ion transport;GO:0010765//positive regulation of sodium ion transport;GO:0034765//regulation of ion transmembrane transport;GO:0035725//sodium ion transmembrane transport;GO:0060048//cardiac muscle contraction;GO:0060307//regulation of ventricular cardiac muscle cell membrane repolarization;GO:0086002//cardiac muscle cell action potential involved in c…
ENSG00000124507	18	31	60	49	0.27	0.48	0.88	0.72	0.375	0.8	1.09311	0.0371704	0.106867	PACSIN1	protein kinase C and casein kinase substrate in neurons 1 [Source:HGNC Symbol;Acc:HGNC:8570]	-	-	-	-	GO:0005737//cytoplasm;GO:0005768//endosome;GO:0005829//cytosol;GO:0005856//cytoskeleton;GO:0005886//plasma membrane;GO:0016020//membrane;GO:0030054//cell junction;GO:0030137//COPI-coated vesicle;GO:0030659//cytoplasmic vesicle membrane;GO:0031410//cytoplasmic vesicle;GO:0032587//ruffle membrane;GO:0042995//cell projection;GO:0043005//neuron projection;GO:0043679//axon terminus;GO:0045202//synapse…	GO:0005515//protein binding;GO:0005543//phospholipid binding;GO:0008092//cytoskeletal protein binding;GO:0008289//lipid binding;GO:0016301//kinase activity;GO:0042802//identical protein binding	GO:0006897//endocytosis;GO:0007010//cytoskeleton organization;GO:0007015//actin filament organization;GO:0016310//phosphorylation;GO:0030100//regulation of endocytosis;GO:0045806//negative regulation of endocytosis;GO:0048488//synaptic vesicle endocytosis;GO:0048666//neuron development;GO:0048812//neuron projection morphogenesis;GO:0072657//protein localization to membrane;GO:0072659//protein loc…
ENSG00000171798	7	5	28	16	0.08	0.07	0.33	0.14	0.075	0.235	1.6477	0.0375584	0.107541	KNDC1	kinase non-catalytic C-lobe domain containing 1 [Source:HGNC Symbol;Acc:HGNC:29374]	-	-	-	-	GO:0005575//cellular_component;GO:0030425//dendrite;GO:0032045//guanyl-nucleotide exchange factor complex;GO:0042995//cell projection;GO:0043025//neuronal cell body;GO:0043204//perikaryon	GO:0003674//molecular_function;GO:0005085//guanyl-nucleotide exchange factor activity;GO:0005088//Ras guanyl-nucleotide exchange factor activity	GO:0001934//positive regulation of protein phosphorylation;GO:0007264//small GTPase mediated signal transduction;GO:0008150//biological_process;GO:0021707//cerebellar granule cell differentiation;GO:0048814//regulation of dendrite morphogenesis;GO:0050773//regulation of dendrite development
ENSG00000163406	3	4	12	21	0.04	0.11	0.43	0.28	0.075	0.355	2.24286	0.0377444	0.107934	SLC15A2	solute carrier family 15 member 2 [Source:HGNC Symbol;Acc:HGNC:10921]	-	-	-	-	GO:0005886//plasma membrane;GO:0005887//integral component of plasma membrane;GO:0016020//membrane;GO:0016021//integral component of membrane;GO:0016324//apical plasma membrane;GO:0044214//spanning component of plasma membrane;GO:0070062//extracellular exosome;GO:0089717//spanning component of membrane	GO:0005515//protein binding;GO:0015293//symporter activity;GO:0015333//peptide:proton symporter activity;GO:0022857//transmembrane transporter activity;GO:0035673//oligopeptide transmembrane transporter activity;GO:0071916//dipeptide transmembrane transporter activity;GO:1904680//peptide transmembrane transporter activity	GO:0006811//ion transport;GO:0006857//oligopeptide transport;GO:0015031//protein transport;GO:0015833//peptide transport;GO:0042908//xenobiotic transport;GO:0042938//dipeptide transport;GO:0055085//transmembrane transport;GO:0070293//renal absorption;GO:1902600//hydrogen ion transmembrane transport
ENSG00000143869	28	16	5	10	0.19	0.11	0.03	0.07	0.15	0.05	-1.58496	0.0384979	0.109465	GDF7	growth differentiation factor 7 [Source:HGNC Symbol;Acc:HGNC:4222]	Environmental Information Processing;Organismal Systems;Environmental Information Processing;Environmental Information Processing	Signaling molecules and interaction;Development;Signal transduction;Signal transduction	ko04060//Cytokine-cytokine receptor interaction;ko04360//Axon guidance;ko04390//Hippo signaling pathway;ko04350//TGF-beta signaling pathway	K20013;K20013;K20013;K20013	GO:0005576//extracellular region;GO:0005615//extracellular space	GO:0005125//cytokine activity;GO:0005515//protein binding;GO:0008083//growth factor activity;GO:0042802//identical protein binding	GO:0007411//axon guidance;GO:0010628//positive regulation of gene expression;GO:0010862//positive regulation of pathway-restricted SMAD protein phosphorylation;GO:0021509//roof plate formation;GO:0021527//spinal cord association neuron differentiation;GO:0021915//neural tube development;GO:0022612//gland morphogenesis;GO:0030509//BMP signaling pathway;GO:0030855//epithelial cell differentiation;G…
ENSG00000107611	23	11	43	41	0.12	0.06	0.31	0.21	0.09	0.26	1.53051	0.0388391	0.110163	CUBN	cubilin [Source:HGNC Symbol;Acc:HGNC:2548]	Organismal Systems	Digestive system	ko04977//Vitamin digestion and absorption	K14616	GO:0005737//cytoplasm;GO:0005764//lysosome;GO:0005765//lysosomal membrane;GO:0005768//endosome;GO:0005783//endoplasmic reticulum;GO:0005794//Golgi apparatus;GO:0005829//cytosol;GO:0005886//plasma membrane;GO:0005903//brush border;GO:0005905//coated pit;GO:0010008//endosome membrane;GO:0016020//membrane;GO:0016324//apical plasma membrane;GO:0030139//endocytic vesicle;GO:0031232//extrinsic componen…	GO:0005509//calcium ion binding;GO:0005515//protein binding;GO:0008144//drug binding;GO:0031419//cobalamin binding;GO:0038023//signaling receptor activity;GO:0038024//cargo receptor activity;GO:0042803//protein homodimerization activity;GO:0046872//metal ion binding	GO:0001894//tissue homeostasis;GO:0006629//lipid metabolic process;GO:0006897//endocytosis;GO:0006898//receptor-mediated endocytosis;GO:0008202//steroid metabolic process;GO:0008203//cholesterol metabolic process;GO:0009235//cobalamin metabolic process;GO:0009617//response to bacterium;GO:0015031//protein transport;GO:0015889//cobalamin transport;GO:0034384//high-density lipoprotein particle clea…
ENSG00000149646	5	16	32	31	0.42	1.56	2.83	2.84	0.99	2.835	1.51785	0.038847	0.110163	CNBD2	cyclic nucleotide binding domain containing 2 [Source:HGNC Symbol;Acc:HGNC:16145]	-	-	-	-	GO:0005737//cytoplasm;GO:0005829//cytosol	GO:0000166//nucleotide binding;GO:0030552//cAMP binding	GO:0007283//spermatogenesis
ENSG00000174963	19	22	54	40	0.28	0.41	1.15	0.93	0.345	1.04	1.59192	0.0391228	0.110646	ZIC4	Zic family member 4 [Source:HGNC Symbol;Acc:HGNC:20393]	-	-	-	-	GO:0005634//nucleus	GO:0000977//RNA polymerase II regulatory region sequence-specific DNA binding;GO:0000981//RNA polymerase II transcription factor activity, sequence-specific DNA binding;GO:0003676//nucleic acid binding;GO:0003677//DNA binding;GO:0046872//metal ion binding	GO:0006357//regulation of transcription from RNA polymerase II promoter;GO:0007417//central nervous system development
ENSG00000167216	28	37	60	71	1.31	1.24	2.65	3.02	1.275	2.835	1.15285	0.0393176	0.111048	KATNAL2	katanin catalytic subunit A1 like 2 [Source:HGNC Symbol;Acc:HGNC:25387]	-	-	-	-	GO:0000922//spindle pole;GO:0005634//nucleus;GO:0005737//cytoplasm;GO:0005819//spindle;GO:0005856//cytoskeleton;GO:0005874//microtubule	GO:0000166//nucleotide binding;GO:0005515//protein binding;GO:0005524//ATP binding;GO:0008017//microtubule binding;GO:0008568//microtubule-severing ATPase activity;GO:0016853//isomerase activity;GO:0016887//ATPase activity	GO:0031122//cytoplasmic microtubule organization;GO:0051013//microtubule severing
ENSG00000025423	8	5	21	24	0.31	0.22	0.82	1.08	0.265	0.95	1.84194	0.0397136	0.111952	HSD17B6	hydroxysteroid 17-beta dehydrogenase 6 [Source:HGNC Symbol;Acc:HGNC:23316]	Metabolism;Metabolism;Metabolism	Global and overview maps;Metabolism of cofactors and vitamins;Lipid metabolism	ko01100//Metabolic pathways;ko00830//Retinol metabolism;ko00140//Steroid hormone biosynthesis	K13369;K13369;K13369	GO:0005768//endosome;GO:0005783//endoplasmic reticulum;GO:0016020//membrane;GO:0031090//organelle membrane;GO:0031901//early endosome membrane;GO:0043231//intracellular membrane-bounded organelle	GO:0003824//catalytic activity;GO:0004303//estradiol 17-beta-dehydrogenase activity;GO:0004745//retinol dehydrogenase activity;GO:0009055//electron carrier activity;GO:0016491//oxidoreductase activity;GO:0047035//testosterone dehydrogenase (NAD+) activity	GO:0006629//lipid metabolic process;GO:0006702//androgen biosynthetic process;GO:0006710//androgen catabolic process;GO:0008202//steroid metabolic process;GO:0022900//electron transport chain;GO:0055114//oxidation-reduction process
ENSG00000163395	1	0	9	8	0.01	0	0.05	0.04	0.005	0.045	3.16993	0.0397659	1	IGFN1	immunoglobulin like and fibronectin type III domain containing 1 [Source:HGNC Symbol;Acc:HGNC:24607]	-	-	-	-	GO:0005634//nucleus;GO:0005737//cytoplasm;GO:0030017//sarcomere;GO:0030018//Z disc	GO:0005515//protein binding	GO:0008150//biological_process
ENSG00000142619	0	1	10	7	0	0.02	0.2	0.14	0.01	0.17	4.08746	0.0401802	1	PADI3	peptidyl arginine deiminase 3 [Source:HGNC Symbol;Acc:HGNC:18337]	-	-	-	-	GO:0005634//nucleus;GO:0005737//cytoplasm;GO:0005829//cytosol	GO:0004668//protein-arginine deiminase activity;GO:0005509//calcium ion binding;GO:0016787//hydrolase activity;GO:0042802//identical protein binding	GO:0006325//chromatin organization;GO:0018101//protein citrullination;GO:0036414//histone citrullination
ENSG00000245848	23	29	9	12	0.57	0.73	0.22	0.29	0.65	0.255	-1.34994	0.0404743	0.113499	CEBPA	CCAAT enhancer binding protein alpha [Source:HGNC Symbol;Acc:HGNC:1833]	Human Diseases;Human Diseases;Human Diseases;Human Diseases	Cancers;Cancers;Endocrine and metabolic diseases;Cancers	ko05200//Pathways in cancer;ko05202//Transcriptional misregulation in cancers;ko04932//Non-alcoholic fatty liver disease (NAFLD);ko05221//Acute myeloid leukemia	K09055;K09055;K09055;K09055	GO:0000790//nuclear chromatin;GO:0005634//nucleus;GO:0005654//nucleoplasm;GO:0005667//transcription factor complex;GO:0005730//nucleolus;GO:0043231//intracellular membrane-bounded organelle;GO:0090575//RNA polymerase II transcription factor complex	GO:0000978//RNA polymerase II core promoter proximal region sequence-specific DNA binding;GO:0000981//RNA polymerase II transcription factor activity, sequence-specific DNA binding;GO:0001228//transcriptional activator activity, RNA polymerase II transcription regulatory region sequence-specific binding;GO:0003677//DNA binding;GO:0003682//chromatin binding;GO:0003700//transcription factor activit…	GO:0000050//urea cycle;GO:0000122//negative regulation of transcription from RNA polymerase II promoter;GO:0001889//liver development;GO:0001892//embryonic placenta development;GO:0006091//generation of precursor metabolites and energy;GO:0006351//transcription, DNA-templated;GO:0006355//regulation of transcription, DNA-templated;GO:0006357//regulation of transcription from RNA polymerase II prom…
ENSG00000163219	15	19	46	36	0.44	0.72	1.44	1.15	0.58	1.295	1.15883	0.0411674	0.114954	ARHGAP25	Rho GTPase activating protein 25 [Source:HGNC Symbol;Acc:HGNC:28951]	-	-	-	-	GO:0001891//phagocytic cup;GO:0005829//cytosol	GO:0005096//GTPase activator activity	GO:0006911//phagocytosis, engulfment;GO:0007015//actin filament organization;GO:0007165//signal transduction;GO:0043547//positive regulation of GTPase activity;GO:0051056//regulation of small GTPase mediated signal transduction;GO:0051058//negative regulation of small GTPase mediated signal transduction
ENSG00000167646	11	12	28	35	0.58	0.85	1.26	2.32	0.715	1.79	1.32394	0.0414171	0.115482	DNAAF3	dynein axonemal assembly factor 3 [Source:HGNC Symbol;Acc:HGNC:30492]	-	-	-	-	GO:0005737//cytoplasm	-	GO:0030030//cell projection organization;GO:0044458//motile cilium assembly;GO:0070286//axonemal dynein complex assembly
ENSG00000146233	18	27	53	47	0.48	0.72	1.38	1.2	0.6	1.29	1.10434	0.0414705	0.115582	CYP39A1	cytochrome P450 family 39 subfamily A member 1 [Source:HGNC Symbol;Acc:HGNC:17449]	Metabolism	Lipid metabolism	ko00120//Primary bile acid biosynthesis	K07439	GO:0005783//endoplasmic reticulum;GO:0005789//endoplasmic reticulum membrane;GO:0016020//membrane;GO:0016021//integral component of membrane;GO:0031090//organelle membrane;GO:0043231//intracellular membrane-bounded organelle	GO:0004497//monooxygenase activity;GO:0005506//iron ion binding;GO:0008387//steroid 7-alpha-hydroxylase activity;GO:0008395//steroid hydroxylase activity;GO:0008396//oxysterol 7-alpha-hydroxylase activity;GO:0016491//oxidoreductase activity;GO:0016705//oxidoreductase activity, acting on paired donors, with incorporation or reduction of molecular oxygen;GO:0020037//heme binding;GO:0046872//metal i…	GO:0006629//lipid metabolic process;GO:0006699//bile acid biosynthetic process;GO:0006707//cholesterol catabolic process;GO:0007586//digestion;GO:0008202//steroid metabolic process;GO:0008203//cholesterol metabolic process;GO:0016125//sterol metabolic process;GO:0042632//cholesterol homeostasis;GO:0055114//oxidation-reduction process
ENSG00000121966	1	3	13	12	0.04	0.12	0.49	0.45	0.08	0.47	2.55459	0.0417349	0.116124	CXCR4	C-X-C motif chemokine receptor 4 [Source:HGNC Symbol;Acc:HGNC:2561]	Human Diseases;Environmental Information Processing;Environmental Information Processing;Cellular Processes;Human Diseases;Human Diseases;Cellular Processes;Organismal Systems;Organismal Systems;Organismal Systems;Organismal Systems;Environmental Information Processing	Cancers;Signaling molecules and interaction;Signal transduction;Transport and catabolism;Infectious diseases;Infectious disease: viral;Cell motility;Immune system;Development;Immune system;Immune system;Signaling molecules and interaction	ko05200//Pathways in cancer;ko04060//Cytokine-cytokine receptor interaction;ko04020//Calcium signaling pathway;ko04144//Endocytosis;ko05163//Human cytomegalovirus infection;ko05170//Human immunodeficiency virus 1 infection;ko04810//Regulation of actin cytoskeleton;ko04062//Chemokine signaling pathway;ko04360//Axon guidance;ko04672//Intestinal immune network for IgA production;ko04670//Leukocyte t…	K04189;K04189;K04189;K04189;K04189;K04189;K04189;K04189;K04189;K04189;K04189;K04189	GO:0005623//cell;GO:0005634//nucleus;GO:0005737//cytoplasm;GO:0005764//lysosome;GO:0005768//endosome;GO:0005769//early endosome;GO:0005770//late endosome;GO:0005886//plasma membrane;GO:0009897//external side of plasma membrane;GO:0009986//cell surface;GO:0016020//membrane;GO:0016021//integral component of membrane;GO:0030054//cell junction;GO:0031252//cell leading edge;GO:0031410//cytoplasmic ves…	GO:0001618//virus receptor activity;GO:0003779//actin binding;GO:0004930//G-protein coupled receptor activity;GO:0004950//chemokine receptor activity;GO:0005515//protein binding;GO:0008144//drug binding;GO:0015026//coreceptor activity;GO:0016493//C-C chemokine receptor activity;GO:0016494//C-X-C chemokine receptor activity;GO:0019955//cytokine binding;GO:0019956//chemokine binding;GO:0019957//C-C…	GO:0000187//activation of MAPK activity;GO:0001666//response to hypoxia;GO:0001764//neuron migration;GO:0002064//epithelial cell development;GO:0002407//dendritic cell chemotaxis;GO:0006915//apoptotic process;GO:0006935//chemotaxis;GO:0006954//inflammatory response;GO:0006955//immune response;GO:0007165//signal transduction;GO:0007186//G-protein coupled receptor signaling pathway;GO:0007204//posi…
ENSG00000278677	5	10	26	23	0.66	1.34	3.36	2.94	1	3.15	1.65535	0.0419883	0.116634	H2AC17	H2A clustered histone 17 [Source:HGNC Symbol;Acc:HGNC:4735]	Human Diseases;Human Diseases;Cellular Processes	Immune diseases;Substance dependence;Cell growth and death	ko05322//Systemic lupus erythematosus;ko05034//Alcoholism;ko04217//Necroptosis	K11251;K11251;K11251	GO:0000786//nucleosome;GO:0000790//nuclear chromatin;GO:0005634//nucleus;GO:0005694//chromosome;GO:0070062//extracellular exosome	GO:0003677//DNA binding;GO:0005515//protein binding;GO:0019899//enzyme binding;GO:0046982//protein heterodimerization activity	GO:0006325//chromatin organization;GO:0006342//chromatin silencing;GO:0008150//biological_process
ENSG00000158186	272	227	343	351	4.27	3.65	12.04	6.43	3.96	9.235	1.22161	0.0421836	0.117044	MRAS	muscle RAS oncogene homolog [Source:HGNC Symbol;Acc:HGNC:7227]	Environmental Information Processing;Environmental Information Processing;Environmental Information Processing;Environmental Information Processing;Cellular Processes;Human Diseases;Cellular Processes;Cellular Processes;Environmental Information Processing;Organismal Systems;Cellular Processes	Signal transduction;Signal transduction;Signal transduction;Signal transduction;Cell motility;Cancers;Cell growth and death;Transport and catabolism;Signal transduction;Immune system;Transport and catabolism	ko04010//MAPK signaling pathway;ko04014//Ras signaling pathway;ko04072//Phospholipase D signaling pathway;ko04015//Rap1 signaling pathway;ko04810//Regulation of actin cytoskeleton;ko05205//Proteoglycans in cancer;ko04218//Cellular senescence;ko04140//Autophagy - animal;ko04371//Apelin signaling pathway;ko04625//C-type lectin receptor signaling pathway;ko04137//Mitophagy - animal	K07831;K07831;K07831;K07831;K07831;K07831;K07831;K07831;K07831;K07831;K07831	GO:0005886//plasma membrane;GO:0016020//membrane	GO:0000166//nucleotide binding;GO:0003924//GTPase activity;GO:0005515//protein binding;GO:0005525//GTP binding;GO:0019003//GDP binding;GO:0030742//GTP-dependent protein binding	GO:0007165//signal transduction;GO:0007265//Ras protein signal transduction;GO:0007275//multicellular organism development;GO:0007517//muscle organ development;GO:0030036//actin cytoskeleton organization;GO:1990830//cellular response to leukemia inhibitory factor
ENSG00000196562	6	3	0	0	0.08	0.09	0	0	0.085	0.001	-6.40939	0.0422366	1	SULF2	sulfatase 2 [Source:HGNC Symbol;Acc:HGNC:20392]	-	-	-	-	GO:0005615//extracellular space;GO:0005783//endoplasmic reticulum;GO:0005794//Golgi apparatus;GO:0005795//Golgi stack;GO:0005886//plasma membrane;GO:0009986//cell surface	GO:0003824//catalytic activity;GO:0004065//arylsulfatase activity;GO:0005509//calcium ion binding;GO:0005539//glycosaminoglycan binding;GO:0008449//N-acetylglucosamine-6-sulfatase activity;GO:0008484//sulfuric ester hydrolase activity;GO:0016787//hydrolase activity;GO:0046872//metal ion binding	GO:0001822//kidney development;GO:0002063//chondrocyte development;GO:0003094//glomerular filtration;GO:0009611//response to wounding;GO:0010575//positive regulation of vascular endothelial growth factor production;GO:0014846//esophagus smooth muscle contraction;GO:0030177//positive regulation of Wnt signaling pathway;GO:0030201//heparan sulfate proteoglycan metabolic process;GO:0032836//glomerul…
ENSG00000255872	6	3	0	0	0.14	0.08	0	0	0.11	0.001	-6.78136	0.0422366	1	AL138752.2	novel transcript	-	-	-	-	-	-	-
ENSG00000124602	20	20	56	36	0.4	0.41	1.12	0.71	0.405	0.915	1.17585	0.0428132	0.118456	UNC5CL	unc-5 family C-terminal like [Source:HGNC Symbol;Acc:HGNC:21203]	-	-	-	-	GO:0005737//cytoplasm;GO:0016020//membrane;GO:0016021//integral component of membrane	GO:0005042//netrin receptor activity;GO:0005515//protein binding;GO:0008233//peptidase activity	GO:0006508//proteolysis;GO:0007165//signal transduction;GO:0038007//netrin-activated signaling pathway;GO:0043123//positive regulation of I-kappaB kinase/NF-kappaB signaling;GO:0046330//positive regulation of JNK cascade
ENSG00000131096	0	0	5	5	0	0	0.3	0.36	0.001	0.33	8.36632	0.0429727	1	PYY	peptide YY [Source:HGNC Symbol;Acc:HGNC:9748]	Environmental Information Processing	Signaling molecules and interaction	ko04080//Neuroactive ligand-receptor interaction	K05233	GO:0005576//extracellular region;GO:0005615//extracellular space	GO:0001664//G-protein coupled receptor binding;GO:0005179//hormone activity;GO:0005184//neuropeptide hormone activity;GO:0005515//protein binding	GO:0007186//G-protein coupled receptor signaling pathway;GO:0007218//neuropeptide signaling pathway;GO:0007631//feeding behavior;GO:0060575//intestinal epithelial cell differentiation
ENSG00000170965	0	0	5	5	0	0	0.28	0.28	0.001	0.28	8.12928	0.0429727	1	PLAC1	placenta enriched 1 [Source:HGNC Symbol;Acc:HGNC:9044]	-	-	-	-	GO:0005575//cellular_component;GO:0005576//extracellular region	GO:0003674//molecular_function	GO:0001890//placenta development;GO:0007275//multicellular organism development
ENSG00000128594	16	13	6	1	0.72	0.32	0.47	0.01	0.52	0.24	-1.11548	0.0429822	0.118824	LRRC4	leucine rich repeat containing 4 [Source:HGNC Symbol;Acc:HGNC:15586]	Organismal Systems;Environmental Information Processing	Development;Signaling molecules and interaction	ko04360//Axon guidance;ko04514//Cell adhesion molecules (CAMs)	K16351;K16351	GO:0005886//plasma membrane;GO:0016020//membrane;GO:0016021//integral component of membrane;GO:0030054//cell junction;GO:0043197//dendritic spine;GO:0044309//neuron spine;GO:0045202//synapse;GO:0045211//postsynaptic membrane;GO:0060076//excitatory synapse	GO:0005515//protein binding	GO:0050804//modulation of synaptic transmission;GO:0050808//synapse organization;GO:0097119//postsynaptic density protein 95 clustering;GO:0099560//synaptic membrane adhesion;GO:1904861//excitatory synapse assembly
ENSG00000167895	7	2	18	19	0.11	0.03	0.26	0.3	0.07	0.28	2	0.0431417	0.119117	TMC8	transmembrane channel like 8 [Source:HGNC Symbol;Acc:HGNC:20474]	-	-	-	-	GO:0005615//extracellular space;GO:0005737//cytoplasm;GO:0005783//endoplasmic reticulum;GO:0005789//endoplasmic reticulum membrane;GO:0005794//Golgi apparatus;GO:0005887//integral component of plasma membrane;GO:0016020//membrane;GO:0016021//integral component of membrane;GO:0031965//nuclear membrane;GO:0070062//extracellular exosome	GO:0005216//ion channel activity;GO:0005515//protein binding;GO:0008381//mechanically-gated ion channel activity;GO:0043120//tumor necrosis factor binding	GO:0001558//regulation of cell growth;GO:0006811//ion transport;GO:0031333//negative regulation of protein complex assembly;GO:0032091//negative regulation of protein binding;GO:0034220//ion transmembrane transport;GO:0055069//zinc ion homeostasis;GO:1902041//regulation of extrinsic apoptotic signaling pathway via death domain receptors
ENSG00000120341	10	10	25	32	0.16	0.2	0.43	0.55	0.18	0.49	1.44478	0.044657	0.122512	SEC16B	SEC16 homolog B, endoplasmic reticulum export factor [Source:HGNC Symbol;Acc:HGNC:30301]	-	-	-	-	GO:0000139//Golgi membrane;GO:0005783//endoplasmic reticulum;GO:0005789//endoplasmic reticulum membrane;GO:0005794//Golgi apparatus;GO:0005829//cytosol;GO:0012507//ER to Golgi transport vesicle membrane;GO:0016020//membrane;GO:0043231//intracellular membrane-bounded organelle;GO:0070971//endoplasmic reticulum exit site	GO:0005515//protein binding	GO:0006888//ER to Golgi vesicle-mediated transport;GO:0007029//endoplasmic reticulum organization;GO:0007030//Golgi organization;GO:0007031//peroxisome organization;GO:0010628//positive regulation of gene expression;GO:0015031//protein transport;GO:0016192//vesicle-mediated transport;GO:0016559//peroxisome fission;GO:0048208//COPII vesicle coating;GO:0070863//positive regulation of protein exit f…
ENSG00000286239	12	6	25	29	0.22	0.11	0.46	0.53	0.165	0.495	1.58496	0.0448324	0.122892	AC093884.1	novel protein, WDFY1-AP1S3 readthrough	-	-	-	-	-	-	-
ENSG00000172350	22	30	48	62	0.42	0.51	0.89	1.01	0.465	0.95	1.0307	0.0449225	0.123037	ABCG4	ATP binding cassette subfamily G member 4 [Source:HGNC Symbol;Acc:HGNC:13884]	Environmental Information Processing	Membrane transport	ko02010//ABC transporters	K05680	GO:0005886//plasma membrane;GO:0016020//membrane;GO:0016021//integral component of membrane	GO:0000166//nucleotide binding;GO:0005515//protein binding;GO:0005524//ATP binding;GO:0016887//ATPase activity;GO:0042626//ATPase activity, coupled to transmembrane movement of substances;GO:0042803//protein homodimerization activity;GO:0046982//protein heterodimerization activity	GO:0033344//cholesterol efflux;GO:0055085//transmembrane transport;GO:1990830//cellular response to leukemia inhibitory factor
ENSG00000285458	1	9	18	23	0.04	0.27	0.5	0.63	0.155	0.565	1.86598	0.0449888	0.123139	AC093827.5	novel protein	-	-	-	-	-	-	-
ENSG00000175449	30	26	15	9	1.47	1.4	0.58	0.78	1.435	0.68	-1.07744	0.0450313	0.123183	RFESD	Rieske Fe-S domain containing [Source:HGNC Symbol;Acc:HGNC:29587]	-	-	-	-	-	GO:0005515//protein binding;GO:0016491//oxidoreductase activity;GO:0046872//metal ion binding;GO:0051536//iron-sulfur cluster binding;GO:0051537//2 iron, 2 sulfur cluster binding	GO:0055114//oxidation-reduction process
ENSG00000010310	18	13	51	27	0.46	0.26	1.53	0.64	0.36	1.085	1.59163	0.0453614	0.12383	GIPR	gastric inhibitory polypeptide receptor [Source:HGNC Symbol;Acc:HGNC:4271]	Environmental Information Processing;Environmental Information Processing	Signaling molecules and interaction;Signal transduction	ko04080//Neuroactive ligand-receptor interaction;ko04024//cAMP signaling pathway	K04580;K04580	GO:0005623//cell;GO:0005886//plasma membrane;GO:0016020//membrane;GO:0016021//integral component of membrane	GO:0004888//transmembrane signaling receptor activity;GO:0004930//G-protein coupled receptor activity;GO:0005515//protein binding;GO:0008528//G-protein coupled peptide receptor activity;GO:0016519//gastric inhibitory peptide receptor activity;GO:0017046//peptide hormone binding	GO:0002029//desensitization of G-protein coupled receptor protein signaling pathway;GO:0006091//generation of precursor metabolites and energy;GO:0007165//signal transduction;GO:0007166//cell surface receptor signaling pathway;GO:0007186//G-protein coupled receptor signaling pathway;GO:0007190//activation of adenylate cyclase activity;GO:0007204//positive regulation of cytosolic calcium ion conce…
ENSG00000170122	16	17	6	4	0.51	0.56	0.19	0.13	0.535	0.16	-1.74147	0.0455156	0.124151	FOXD4	forkhead box D4 [Source:HGNC Symbol;Acc:HGNC:3805]	-	-	-	-	GO:0000790//nuclear chromatin;GO:0005634//nucleus	GO:0000981//RNA polymerase II transcription factor activity, sequence-specific DNA binding;GO:0003677//DNA binding;GO:0003700//transcription factor activity, sequence-specific DNA binding;GO:0008301//DNA binding, bending;GO:0043565//sequence-specific DNA binding	GO:0006355//regulation of transcription, DNA-templated;GO:0006357//regulation of transcription from RNA polymerase II promoter;GO:0009653//anatomical structure morphogenesis;GO:0030154//cell differentiation
ENSG00000204657	3	6	18	18	0.06	0.2	0.51	0.49	0.13	0.5	1.94342	0.0456077	0.124296	OR2H2	olfactory receptor family 2 subfamily H member 2 [Source:HGNC Symbol;Acc:HGNC:8253]	Organismal Systems	Sensory system	ko04740//Olfactory transduction	K04257	GO:0005886//plasma membrane;GO:0016020//membrane;GO:0016021//integral component of membrane	GO:0004930//G-protein coupled receptor activity;GO:0004984//olfactory receptor activity	GO:0006952//defense response;GO:0007165//signal transduction;GO:0007186//G-protein coupled receptor signaling pathway;GO:0007608//sensory perception of smell;GO:0007618//mating;GO:0050896//response to stimulus;GO:0050911//detection of chemical stimulus involved in sensory perception of smell
ENSG00000183833	11	9	33	24	0.25	0.34	0.98	0.41	0.295	0.695	1.2363	0.045679	0.124398	MAATS1	MYCBP associated and testis expressed 1 [Source:HGNC Symbol;Acc:HGNC:24010]	-	-	-	-	GO:0001536//radial spoke stalk;GO:0005737//cytoplasm;GO:0005739//mitochondrion;GO:0005856//cytoskeleton;GO:0005930//axoneme;GO:0016020//membrane;GO:0016021//integral component of membrane;GO:0031514//motile cilium;GO:0042995//cell projection	GO:0005515//protein binding	GO:0003341//cilium movement
ENSG00000179674	13	3	26	26	0.65	0.15	1.27	1.25	0.4	1.26	1.65535	0.0461326	0.125319	ARL14	ADP ribosylation factor like GTPase 14 [Source:HGNC Symbol;Acc:HGNC:22974]	-	-	-	-	GO:0005737//cytoplasm;GO:0005886//plasma membrane;GO:0031410//cytoplasmic vesicle	GO:0000166//nucleotide binding;GO:0005515//protein binding;GO:0005525//GTP binding	GO:0006886//intracellular protein transport;GO:0016192//vesicle-mediated transport
ENSG00000182489	1	0	9	7	0.02	0	0.23	0.15	0.01	0.19	4.24793	0.0471957	1	XKRX	XK related X-linked [Source:HGNC Symbol;Acc:HGNC:29845]	-	-	-	-	GO:0005886//plasma membrane;GO:0016020//membrane;GO:0016021//integral component of membrane	-	-
ENSG00000123405	4	8	22	20	0.16	0.35	0.84	0.79	0.255	0.815	1.6763	0.0474567	0.127691	NFE2	nuclear factor, erythroid 2 [Source:HGNC Symbol;Acc:HGNC:7780]	-	-	-	-	GO:0000790//nuclear chromatin;GO:0005634//nucleus;GO:0005654//nucleoplasm;GO:0005737//cytoplasm;GO:0016605//PML body;GO:0032993//protein-DNA complex	GO:0000976//transcription regulatory region sequence-specific DNA binding;GO:0000981//RNA polymerase II transcription factor activity, sequence-specific DNA binding;GO:0000987//core promoter proximal region sequence-specific DNA binding;GO:0003677//DNA binding;GO:0003700//transcription factor activity, sequence-specific DNA binding;GO:0003713//transcription coactivator activity;GO:0005515//protei…	GO:0006337//nucleosome disassembly;GO:0006355//regulation of transcription, DNA-templated;GO:0006357//regulation of transcription from RNA polymerase II promoter;GO:0007275//multicellular organism development;GO:0007596//blood coagulation;GO:0007599//hemostasis;GO:0008015//blood circulation;GO:0045652//regulation of megakaryocyte differentiation;GO:0045893//positive regulation of transcription, D…
ENSG00000154721	4	6	28	11	0.08	0.19	0.74	0.42	0.135	0.58	2.10309	0.0477924	0.12836	JAM2	junctional adhesion molecule 2 [Source:HGNC Symbol;Acc:HGNC:14686]	Cellular Processes;Environmental Information Processing;Organismal Systems;Human Diseases	Cellular community - eukaryotes;Signaling molecules and interaction;Immune system;Infectious diseases	ko04530//Tight junction;ko04514//Cell adhesion molecules (CAMs);ko04670//Leukocyte transendothelial migration;ko05120//Epithelial cell signaling in Helicobacter pylori infection	K06735;K06735;K06735;K06735	GO:0005886//plasma membrane;GO:0005887//integral component of plasma membrane;GO:0005923//bicellular tight junction;GO:0009986//cell surface;GO:0016020//membrane;GO:0016021//integral component of membrane;GO:0030054//cell junction;GO:0036477//somatodendritic compartment;GO:0044291//cell-cell contact zone;GO:0070160//occluding junction;GO:0098636//protein complex involved in cell adhesion	GO:0005178//integrin binding;GO:0005515//protein binding	GO:0007162//negative regulation of cell adhesion;GO:0007286//spermatid development;GO:0007520//myoblast fusion;GO:0030198//extracellular matrix organization;GO:0031642//negative regulation of myelination;GO:0045123//cellular extravasation;GO:0050900//leukocyte migration;GO:0050901//leukocyte tethering or rolling;GO:0071593//lymphocyte aggregation;GO:0097241//hematopoietic stem cell migration to b…
ENSG00000145757	5	9	0	1	0.15	0.4	0	0.03	0.275	0.015	-4.1964	0.0482501	1	SPATA9	spermatogenesis associated 9 [Source:HGNC Symbol;Acc:HGNC:22988]	-	-	-	-	GO:0005575//cellular_component;GO:0016020//membrane;GO:0016021//integral component of membrane	GO:0003674//molecular_function	GO:0007275//multicellular organism development;GO:0007283//spermatogenesis;GO:0008150//biological_process;GO:0030154//cell differentiation
ENSG00000189129	0	1	5	11	0	0.08	0.41	0.88	0.04	0.645	4.01123	0.0488846	1	PLAC9	placenta associated 9 [Source:HGNC Symbol;Acc:HGNC:19255]	-	-	-	-	GO:0005576//extracellular region	GO:0005515//protein binding	-
ENSG00000152580	4	11	30	19	0.02	0.06	0.17	0.11	0.04	0.14	1.80735	0.0488908	0.130632	IGSF10	immunoglobulin superfamily member 10 [Source:HGNC Symbol;Acc:HGNC:26384]	-	-	-	-	GO:0005576//extracellular region	GO:0005515//protein binding	GO:0001503//ossification;GO:0007275//multicellular organism development;GO:0030154//cell differentiation;GO:2001222//regulation of neuron migration
ENSG00000134532	0	2	12	7	0	0.09	0.11	0.1	0.045	0.105	1.22239	0.0498699	1	SOX5	SRY-box transcription factor 5 [Source:HGNC Symbol;Acc:HGNC:11201]	-	-	-	-	GO:0000790//nuclear chromatin;GO:0005634//nucleus	GO:0000976//transcription regulatory region sequence-specific DNA binding;GO:0000981//RNA polymerase II transcription factor activity, sequence-specific DNA binding;GO:0003677//DNA binding;GO:0003700//transcription factor activity, sequence-specific DNA binding;GO:0005515//protein binding	GO:0006355//regulation of transcription, DNA-templated;GO:0006366//transcription from RNA polymerase II promoter;GO:0032332//positive regulation of chondrocyte differentiation;GO:0045165//cell fate commitment;GO:0045892//negative regulation of transcription, DNA-templated;GO:0045944//positive regulation of transcription from RNA polymerase II promoter;GO:0055059//asymmetric neuroblast division;GO…

## Sheet: shNC vs shDYRK2
Differentially expressed genes between shDYRK2 and shNC (The negative binomial distribution test of DESeq2 software was used.)
id	DU145-NC-1_count	DU145-NC-2_count	DU145-95-1_count	DU145-95-2_count	DU145-NC-1_fpkm	DU145-NC-2_fpkm	DU145-95-1_fpkm	DU145-95-2_fpkm	DU145-NC_mean	DU145-95_mean	log2(fc)	PValue	FDR	Symbol	Description	KEGG_A_class	KEGG_B_class	Pathway	K_ID	GO Component	GO Function	GO Process
ENSG00000023171	3503	3823	12631	13227	49.65	50.49	183.13	186.51	50.07	184.82	1.8841	6.94664e-267	9.88437e-263	GRAMD1B	GRAM domain containing 1B [Source:HGNC Symbol;Acc:HGNC:29214]	-	-	-	-	GO:0005783//endoplasmic reticulum;GO:0005789//endoplasmic reticulum membrane;GO:0005886//plasma membrane;GO:0016020//membrane;GO:0016021//integral component of membrane	GO:0001786//phosphatidylserine binding;GO:0008289//lipid binding;GO:0015485//cholesterol binding;GO:0070300//phosphatidic acid binding	GO:0006869//lipid transport;GO:0015918//sterol transport;GO:0042632//cholesterol homeostasis;GO:0071397//cellular response to cholesterol
ENSG00000128591	15915	16020	6957	6861	112.62	108.35	51.45	50.21	110.485	50.83	-1.1201	4.25358e-136	3.02621e-132	FLNC	filamin C [Source:HGNC Symbol;Acc:HGNC:3756]	Environmental Information Processing;Human Diseases;Human Diseases;Cellular Processes	Signal transduction;Infectious diseases;Cancers;Cellular community - eukaryotes	ko04010//MAPK signaling pathway;ko05132//Salmonella infection;ko05205//Proteoglycans in cancer;ko04510//Focal adhesion	K04437;K04437;K04437;K04437	GO:0005737//cytoplasm;GO:0005829//cytosol;GO:0005856//cytoskeleton;GO:0005886//plasma membrane;GO:0005925//focal adhesion;GO:0016020//membrane;GO:0016528//sarcoplasm;GO:0030018//Z disc;GO:0042383//sarcolemma;GO:0043034//costamere	GO:0003779//actin binding;GO:0005515//protein binding;GO:0008092//cytoskeletal protein binding;GO:0030506//ankyrin binding	GO:0034329//cell junction assembly;GO:0048747//muscle fiber development
ENSG00000113739	8354	8398	3221	3159	106.18	101.64	41.56	41.26	103.91	41.41	-1.32728	2.59214e-132	1.22945e-128	STC2	stanniocalcin 2 [Source:HGNC Symbol;Acc:HGNC:11374]	-	-	-	-	GO:0005576//extracellular region;GO:0005615//extracellular space;GO:0005623//cell;GO:0005783//endoplasmic reticulum;GO:0005788//endoplasmic reticulum lumen;GO:0005794//Golgi apparatus;GO:0048471//perinuclear region of cytoplasm	GO:0005179//hormone activity;GO:0019899//enzyme binding;GO:0020037//heme binding;GO:0042803//protein homodimerization activity	GO:0006874//cellular calcium ion homeostasis;GO:0006979//response to oxidative stress;GO:0007165//signal transduction;GO:0007566//embryo implantation;GO:0010629//negative regulation of gene expression;GO:0030968//endoplasmic reticulum unfolded protein response;GO:0033280//response to vitamin D;GO:0034976//response to endoplasmic reticulum stress;GO:0040015//negative regulation of multicellular or…
ENSG00000139289	6245	6511	14712	16270	70.25	70.19	173.63	189.86	70.22	181.745	1.37196	7.00696e-129	2.49255e-125	PHLDA1	pleckstrin homology like domain family A member 1 [Source:HGNC Symbol;Acc:HGNC:8933]	-	-	-	-	GO:0005634//nucleus;GO:0005654//nucleoplasm;GO:0005730//nucleolus;GO:0005737//cytoplasm;GO:0005829//cytosol;GO:0031410//cytoplasmic vesicle	GO:0005515//protein binding;GO:1901981//phosphatidylinositol phosphate binding	GO:0000086//G2/M transition of mitotic cell cycle;GO:0006915//apoptotic process;GO:0043065//positive regulation of apoptotic process;GO:0045210//FasL biosynthetic process
ENSG00000169429	1845	1915	5259	5884	76.35	77.01	221.55	247.68	76.68	234.615	1.61337	1.17988e-116	3.35769e-113	CXCL8	C-X-C motif chemokine ligand 8 [Source:HGNC Symbol;Acc:HGNC:6025]	Human Diseases;Environmental Information Processing;Human Diseases;Human Diseases;Human Diseases;Human Diseases;Environmental Information Processing;Human Diseases;Organismal Systems;Human Diseases;Organismal Systems;Human Diseases;Environmental Information Processing;Human Diseases;Human Diseases;Human Diseases;Cellular Processes;Human Diseases;Human Diseases;Human Diseases;Organismal Systems;Hu…	Cancers;Signaling molecules and interaction;Infectious diseases;Cancers;Infectious diseases;Infectious diseases;Signal transduction;Infectious diseases;Immune system;Infectious diseases;Immune system;Infectious diseases;Signal transduction;Infectious diseases;Infectious diseases;Immune diseases;Cell growth and death;Endocrine and metabolic diseases;Infectious disease: bacterial;Infectious disease…	ko05200//Pathways in cancer;ko04060//Cytokine-cytokine receptor interaction;ko05130//Pathogenic Escherichia coli infection;ko05202//Transcriptional misregulation in cancers;ko05131//Shigellosis;ko05163//Human cytomegalovirus infection;ko04072//Phospholipase D signaling pathway;ko05132//Salmonella infection;ko04062//Chemokine signaling pathway;ko05167//Kaposi sarcoma-associated herpesvirus infecti…	K10030;K10030;K10030;K10030;K10030;K10030;K10030;K10030;K10030;K10030;K10030;K10030;K10030;K10030;K10030;K10030;K10030;K10030;K10030;K10030;K10030;K10030;K10030;K10030;K10030;K10030;K10030;K10030;K10030;K10030	GO:0005576//extracellular region;GO:0005615//extracellular space	GO:0005125//cytokine activity;GO:0005153//interleukin-8 receptor binding;GO:0005515//protein binding;GO:0008009//chemokine activity;GO:0045236//CXCR chemokine receptor binding	GO:0001525//angiogenesis;GO:0002237//response to molecule of bacterial origin;GO:0006935//chemotaxis;GO:0006952//defense response;GO:0006954//inflammatory response;GO:0006955//immune response;GO:0007050//cell cycle arrest;GO:0007165//signal transduction;GO:0007186//G-protein coupled receptor signaling pathway;GO:0008285//negative regulation of cell proliferation;GO:0019221//cytokine-mediated sign…
ENSG00000123485	1274	1364	3658	3685	32.39	34.05	101.75	102.17	33.22	101.96	1.61788	1.60652e-97	3.80987e-94	HJURP	Holliday junction recognition protein [Source:HGNC Symbol;Acc:HGNC:25444]	-	-	-	-	GO:0000775//chromosome, centromeric region;GO:0000777//condensed chromosome kinetochore;GO:0005634//nucleus;GO:0005654//nucleoplasm;GO:0005694//chromosome;GO:0005730//nucleolus;GO:0005739//mitochondrion	GO:0003677//DNA binding;GO:0005515//protein binding;GO:0042393//histone binding;GO:0042802//identical protein binding	GO:0007049//cell cycle;GO:0007059//chromosome segregation;GO:0034080//CENP-A containing nucleosome assembly;GO:0043254//regulation of protein complex assembly;GO:0051101//regulation of DNA binding
ENSG00000178104	3187	2989	7388	7456	37.37	33.95	77.67	77.86	35.66	77.765	1.12481	3.61777e-96	6.43466e-93	PDE4DIP	phosphodiesterase 4D interacting protein [Source:HGNC Symbol;Acc:HGNC:15580]	-	-	-	-	GO:0005634//nucleus;GO:0005737//cytoplasm;GO:0005794//Golgi apparatus;GO:0005813//centrosome;GO:0005815//microtubule organizing center;GO:0005856//cytoskeleton;GO:0030016//myofibril	GO:0005515//protein binding;GO:0019899//enzyme binding;GO:0060090//binding, bridging	GO:0034622//cellular macromolecular complex assembly;GO:1903358//regulation of Golgi organization
ENSG00000167767	3661	3546	1200	1153	61.35	56.8	21.03	19.99	59.075	20.51	-1.52622	8.71002e-94	1.23935e-90	KRT80	keratin 80 [Source:HGNC Symbol;Acc:HGNC:27056]	-	-	-	-	GO:0005829//cytosol;GO:0005882//intermediate filament;GO:0045095//keratin filament;GO:0045111//intermediate filament cytoskeleton	GO:0005515//protein binding	GO:0031424//keratinization;GO:0070268//cornification
ENSG00000130164	3841	4143	8198	8807	65.33	66.21	137.82	149.3	65.77	143.56	1.12615	5.83773e-86	6.38962e-83	LDLR	low density lipoprotein receptor [Source:HGNC Symbol;Acc:HGNC:6547]	Cellular Processes;Human Diseases;Human Diseases;Human Diseases;Organismal Systems;Organismal Systems;Organismal Systems;Organismal Systems;Organismal Systems	Transport and catabolism;Endocrine and metabolic diseases;Infectious diseases;Infectious diseases;Endocrine system;Digestive system;Endocrine system;Endocrine system;Digestive system	ko04144//Endocytosis;ko04934//Cushing syndrome;ko05160//Hepatitis C;ko05145//Toxoplasmosis;ko04925//Aldosterone synthesis and secretion;ko04976//Bile secretion;ko04927//Cortisol synthesis and secretion;ko04913//Ovarian Steroidogenesis;ko04979//Cholesterol metabolism	K12473;K12473;K12473;K12473;K12473;K12473;K12473;K12473;K12473	GO:0005623//cell;GO:0005764//lysosome;GO:0005768//endosome;GO:0005769//early endosome;GO:0005770//late endosome;GO:0005794//Golgi apparatus;GO:0005886//plasma membrane;GO:0005887//integral component of plasma membrane;GO:0005905//coated pit;GO:0009897//external side of plasma membrane;GO:0009986//cell surface;GO:0010008//endosome membrane;GO:0016020//membrane;GO:0016021//integral component of mem…	GO:0001540//beta-amyloid binding;GO:0001618//virus receptor activity;GO:0002020//protease binding;GO:0005041//low-density lipoprotein receptor activity;GO:0005509//calcium ion binding;GO:0005515//protein binding;GO:0030169//low-density lipoprotein particle binding;GO:0030229//very-low-density lipoprotein particle receptor activity;GO:0032050//clathrin heavy chain binding;GO:0042802//identical pro…	GO:0006629//lipid metabolic process;GO:0006869//lipid transport;GO:0006897//endocytosis;GO:0006898//receptor-mediated endocytosis;GO:0006909//phagocytosis;GO:0007616//long-term memory;GO:0008202//steroid metabolic process;GO:0008203//cholesterol metabolic process;GO:0010628//positive regulation of gene expression;GO:0010629//negative regulation of gene expression;GO:0010867//positive regulation o…
ENSG00000089597	6528	6623	12330	12377	113.78	108.42	224.77	221.42	111.1	223.095	1.0058	2.90124e-85	2.94869e-82	GANAB	glucosidase II alpha subunit [Source:HGNC Symbol;Acc:HGNC:4138]	Metabolism;Genetic Information Processing;Metabolism	Global and overview maps;Folding, sorting and degradation;Glycan biosynthesis and metabolism	ko01100//Metabolic pathways;ko04141//Protein processing in endoplasmic reticulum;ko00510//N-Glycan biosynthesis	K05546;K05546;K05546	GO:0005783//endoplasmic reticulum;GO:0005788//endoplasmic reticulum lumen;GO:0005794//Golgi apparatus;GO:0016020//membrane;GO:0017177//glucosidase II complex;GO:0042470//melanosome;GO:0043231//intracellular membrane-bounded organelle;GO:0070062//extracellular exosome	GO:0003723//RNA binding;GO:0003824//catalytic activity;GO:0004553//hydrolase activity, hydrolyzing O-glycosyl compounds;GO:0005515//protein binding;GO:0016787//hydrolase activity;GO:0016798//hydrolase activity, acting on glycosyl bonds;GO:0030246//carbohydrate binding;GO:0033919//glucan 1,3-alpha-glucosidase activity;GO:0090599//alpha-glucosidase activity	GO:0005975//carbohydrate metabolic process;GO:0006457//protein folding;GO:0006491//N-glycan processing;GO:0008152//metabolic process
ENSG00000130066	371	371	1510	1642	24.44	23.57	102.27	110.19	24.005	106.23	2.14578	1.62182e-80	1.28205e-77	SAT1	spermidine/spermine N1-acetyltransferase 1 [Source:HGNC Symbol;Acc:HGNC:10540]	Metabolism;Metabolism;Cellular Processes	Global and overview maps;Amino acid metabolism;Cell growth and death	ko01100//Metabolic pathways;ko00330//Arginine and proline metabolism;ko04216//Ferroptosis	K00657;K00657;K00657	GO:0005622//intracellular;GO:0005737//cytoplasm;GO:0005829//cytosol	GO:0004145//diamine N-acetyltransferase activity;GO:0005515//protein binding;GO:0008080//N-acetyltransferase activity;GO:0016740//transferase activity;GO:0016746//transferase activity, transferring acyl groups;GO:0019809//spermidine binding;GO:0042802//identical protein binding	GO:0001525//angiogenesis;GO:0006595//polyamine metabolic process;GO:0006596//polyamine biosynthetic process;GO:0006598//polyamine catabolic process;GO:0009447//putrescine catabolic process;GO:0032918//spermidine acetylation;GO:0042127//regulation of cell proliferation
ENSG00000196526	1250	1309	3282	3263	10.81	10.82	29.65	29.18	10.815	29.415	1.44352	2.17489e-78	1.62876e-75	AFAP1	actin filament associated protein 1 [Source:HGNC Symbol;Acc:HGNC:24017]	-	-	-	-	GO:0005737//cytoplasm;GO:0005829//cytosol;GO:0005856//cytoskeleton;GO:0005925//focal adhesion;GO:0015629//actin cytoskeleton	GO:0003779//actin binding;GO:0017124//SH3 domain binding;GO:0042169//SH2 domain binding	GO:0009966//regulation of signal transduction;GO:0051493//regulation of cytoskeleton organization
ENSG00000126787	1891	1983	4529	4387	44.07	44.04	109.47	104.77	44.055	107.12	1.28185	1.77131e-77	1.20019e-74	DLGAP5	DLG associated protein 5 [Source:HGNC Symbol;Acc:HGNC:16864]	-	-	-	-	GO:0005623//cell;GO:0005634//nucleus;GO:0005737//cytoplasm;GO:0005739//mitochondrion;GO:0005819//spindle;GO:0005829//cytosol;GO:0005856//cytoskeleton;GO:0031616//spindle pole centrosome;GO:0034451//centriolar satellite	GO:0005515//protein binding	GO:0007049//cell cycle;GO:0007079//mitotic chromosome movement towards spindle pole;GO:0007221//positive regulation of transcription of Notch receptor target;GO:0023052//signaling;GO:0045842//positive regulation of mitotic metaphase/anaphase transition
ENSG00000263513	1501	1628	3932	4542	45.74	47.49	125.67	145.63	46.615	135.65	1.54102	1.01873e-76	6.58884e-74	FAM72C	family with sequence similarity 72 member C [Source:HGNC Symbol;Acc:HGNC:30602]	-	-	-	-	GO:0005829//cytosol;GO:0016020//membrane;GO:0043231//intracellular membrane-bounded organelle	-	-
ENSG00000090339	3719	3858	7332	7593	81.48	80.8	167.85	172.01	81.14	169.93	1.06646	3.76057e-76	2.22955e-73	ICAM1	intercellular adhesion molecule 1 [Source:HGNC Symbol;Acc:HGNC:5344]	Human Diseases;Human Diseases;Human Diseases;Organismal Systems;Human Diseases;Environmental Information Processing;Human Diseases;Human Diseases;Environmental Information Processing;Human Diseases;Human Diseases;Organismal Systems;Environmental Information Processing;Human Diseases;Human Diseases;Human Diseases	Infectious diseases;Infectious diseases;Infectious diseases;Immune system;Infectious diseases;Signal transduction;Infectious diseases;Immune diseases;Signaling molecules and interaction;Cardiovascular diseases;Cardiovascular diseases;Immune system;Signal transduction;Infectious diseases;Endocrine and metabolic diseases;Infectious diseases	ko05169//Epstein-Barr virus infection;ko05166//HTLV-I infection;ko05167//Kaposi sarcoma-associated herpesvirus infection;ko04650//Natural killer cell mediated cytotoxicity;ko05164//Influenza A;ko04064//NF-kappa B signaling pathway;ko05150//Staphylococcus aureus infection;ko05323//Rheumatoid arthritis;ko04514//Cell adhesion molecules (CAMs);ko05418//Fluid shear stress and atherosclerosis;ko05416//…	K06490;K06490;K06490;K06490;K06490;K06490;K06490;K06490;K06490;K06490;K06490;K06490;K06490;K06490;K06490;K06490	GO:0001772//immunological synapse;GO:0005615//extracellular space;GO:0005623//cell;GO:0005886//plasma membrane;GO:0005887//integral component of plasma membrane;GO:0005925//focal adhesion;GO:0009897//external side of plasma membrane;GO:0009986//cell surface;GO:0016020//membrane;GO:0016021//integral component of membrane;GO:0045121//membrane raft;GO:0070062//extracellular exosome	GO:0001618//virus receptor activity;GO:0004888//transmembrane signaling receptor activity;GO:0005178//integrin binding;GO:0005515//protein binding;GO:0038023//signaling receptor activity;GO:0044877//macromolecular complex binding	GO:0001541//ovarian follicle development;GO:0001666//response to hypoxia;GO:0001910//regulation of leukocyte mediated cytotoxicity;GO:0001975//response to amphetamine;GO:0002291//T cell activation via T cell receptor contact with antigen bound to MHC molecule on antigen presenting cell;GO:0002438//acute inflammatory response to antigenic stimulus;GO:0002457//T cell antigen processing and presenta…
ENSG00000168066	3978	4005	1634	1614	90.13	82.54	37.55	37.67	86.335	37.61	-1.19883	2.16231e-75	1.2307e-72	SF1	splicing factor 1 [Source:HGNC Symbol;Acc:HGNC:12950]	-	-	-	-	GO:0005634//nucleus;GO:0005654//nucleoplasm;GO:0005681//spliceosomal complex;GO:0005840//ribosome;GO:0016604//nuclear body	GO:0003676//nucleic acid binding;GO:0003714//transcription corepressor activity;GO:0003723//RNA binding;GO:0005515//protein binding;GO:0008270//zinc ion binding;GO:0042802//identical protein binding;GO:0045131//pre-mRNA branch point binding;GO:0046872//metal ion binding	GO:0000245//spliceosomal complex assembly;GO:0000389//mRNA 3'-splice site recognition;GO:0000398//mRNA splicing, via spliceosome;GO:0006397//mRNA processing;GO:0008380//RNA splicing;GO:0030238//male sex determination;GO:0030575//nuclear body organization;GO:0033327//Leydig cell differentiation;GO:0048662//negative regulation of smooth muscle cell proliferation;GO:0050810//regulation of steroid bi…
ENSG00000062038	286	248	1278	1317	9.63	8.34	42.52	42.06	8.985	42.29	2.23473	1.46975e-73	8.0435e-71	CDH3	cadherin 3 [Source:HGNC Symbol;Acc:HGNC:1762]	Environmental Information Processing	Signaling molecules and interaction	ko04514//Cell adhesion molecules (CAMs)	K06796	GO:0005737//cytoplasm;GO:0005886//plasma membrane;GO:0005912//adherens junction;GO:0009986//cell surface;GO:0016020//membrane;GO:0016021//integral component of membrane;GO:0016342//catenin complex;GO:0030054//cell junction	GO:0003674//molecular_function;GO:0005509//calcium ion binding;GO:0008092//cytoskeletal protein binding;GO:0045296//cadherin binding;GO:0046872//metal ion binding	GO:0000902//cell morphogenesis;GO:0001895//retina homeostasis;GO:0007043//cell-cell junction assembly;GO:0007155//cell adhesion;GO:0007156//homophilic cell adhesion via plasma membrane adhesion molecules;GO:0007275//multicellular organism development;GO:0007601//visual perception;GO:0010628//positive regulation of gene expression;GO:0010838//positive regulation of keratinocyte proliferation;GO:00…
ENSG00000122966	1184	1165	2957	3100	9.17	8.76	24.44	25.22	8.965	24.83	1.46971	1.64814e-71	8.68568e-69	CIT	citron rho-interacting serine/threonine kinase [Source:HGNC Symbol;Acc:HGNC:1985]	-	-	-	-	GO:0005737//cytoplasm;GO:0005829//cytosol;GO:0005856//cytoskeleton;GO:0015629//actin cytoskeleton;GO:0016020//membrane;GO:0032154//cleavage furrow	GO:0000166//nucleotide binding;GO:0004672//protein kinase activity;GO:0004674//protein serine/threonine kinase activity;GO:0005515//protein binding;GO:0005524//ATP binding;GO:0016301//kinase activity;GO:0016740//transferase activity;GO:0017124//SH3 domain binding;GO:0030165//PDZ domain binding;GO:0046872//metal ion binding;GO:0097110//scaffold protein binding	GO:0000278//mitotic cell cycle;GO:0000281//mitotic cytokinesis;GO:0006468//protein phosphorylation;GO:0007049//cell cycle;GO:0007275//multicellular organism development;GO:0007399//nervous system development;GO:0016310//phosphorylation;GO:0018107//peptidyl-threonine phosphorylation;GO:0030154//cell differentiation;GO:0030866//cortical actin cytoskeleton organization;GO:0031032//actomyosin structu…
ENSG00000107984	2297	2367	724	590	82.72	81.48	27.24	21.97	82.1	24.605	-1.73843	1.06078e-68	5.20479e-66	DKK1	dickkopf WNT signaling pathway inhibitor 1 [Source:HGNC Symbol;Acc:HGNC:2891]	Human Diseases;Environmental Information Processing	Neurodegenerative diseases;Signal transduction	ko05010//Alzheimer disease;ko04310//Wnt signaling pathway	K02165;K02165	GO:0005576//extracellular region;GO:0005615//extracellular space;GO:0005886//plasma membrane;GO:0031901//early endosome membrane	GO:0005515//protein binding;GO:0008083//growth factor activity;GO:0039706//co-receptor binding;GO:0048019//receptor antagonist activity;GO:0050750//low-density lipoprotein particle receptor binding	GO:0000122//negative regulation of transcription from RNA polymerase II promoter;GO:0000904//cell morphogenesis involved in differentiation;GO:0001706//endoderm formation;GO:0001707//mesoderm formation;GO:0001942//hair follicle development;GO:0002090//regulation of receptor internalization;GO:0007275//multicellular organism development;GO:0007492//endoderm development;GO:0007611//learning or memo…
ENSG00000075643	3347	3583	1381	1257	35.19	36.01	15.17	13.67	35.6	14.42	-1.30381	1.22696e-68	5.81948e-66	MOCOS	molybdenum cofactor sulfurase [Source:HGNC Symbol;Acc:HGNC:18234]	Metabolism	Metabolism of cofactors and vitamins	ko00790//Folate biosynthesis	K15631	GO:0005575//cellular_component;GO:0005829//cytosol	GO:0003824//catalytic activity;GO:0005515//protein binding;GO:0008265//Mo-molybdopterin cofactor sulfurase activity;GO:0016740//transferase activity;GO:0016829//lyase activity;GO:0030151//molybdenum ion binding;GO:0030170//pyridoxal phosphate binding	GO:0006777//Mo-molybdopterin cofactor biosynthetic process;GO:0032324//molybdopterin cofactor biosynthetic process;GO:0043545//molybdopterin cofactor metabolic process
ENSG00000121060	5942	5982	2908	2908	72.79	67.97	35.05	34.26	70.38	34.655	-1.0221	1.47381e-65	6.76478e-63	TRIM25	tripartite motif containing 25 [Source:HGNC Symbol;Acc:HGNC:12932]	Human Diseases;Environmental Information Processing;Organismal Systems	Infectious diseases;Signal transduction;Immune system	ko05164//Influenza A;ko04064//NF-kappa B signaling pathway;ko04622//RIG-I-like receptor signaling pathway	K10652;K10652;K10652	GO:0005654//nucleoplasm;GO:0005737//cytoplasm;GO:0005829//cytosol;GO:0010494//cytoplasmic stress granule;GO:0016604//nuclear body	GO:0003723//RNA binding;GO:0005515//protein binding;GO:0016740//transferase activity;GO:0016874//ligase activity;GO:0039552//RIG-I binding;GO:0045296//cadherin binding;GO:0046872//metal ion binding;GO:0061630//ubiquitin protein ligase activity	GO:0002376//immune system process;GO:0006511//ubiquitin-dependent protein catabolic process;GO:0006513//protein monoubiquitination;GO:0016032//viral process;GO:0016567//protein ubiquitination;GO:0019985//translesion synthesis;GO:0030433//ER-associated ubiquitin-dependent protein catabolic process;GO:0032480//negative regulation of type I interferon production;GO:0033280//response to vitamin D;GO:…
ENSG00000117724	4974	5305	9500	9107	31.42	34.1	74.49	73.49	32.76	73.99	1.17539	3.60058e-61	1.50684e-58	CENPF	centromere protein F [Source:HGNC Symbol;Acc:HGNC:1857]	-	-	-	-	GO:0000775//chromosome, centromeric region;GO:0000776//kinetochore;GO:0000777//condensed chromosome kinetochore;GO:0000785//chromatin;GO:0000922//spindle pole;GO:0000940//condensed chromosome outer kinetochore;GO:0005623//cell;GO:0005634//nucleus;GO:0005635//nuclear envelope;GO:0005654//nucleoplasm;GO:0005694//chromosome;GO:0005737//cytoplasm;GO:0005813//centrosome;GO:0005819//spindle;GO:0005829/…	GO:0003682//chromatin binding;GO:0005515//protein binding;GO:0008022//protein C-terminus binding;GO:0008134//transcription factor binding;GO:0042803//protein homodimerization activity;GO:0070840//dynein complex binding	GO:0000278//mitotic cell cycle;GO:0001822//kidney development;GO:0007049//cell cycle;GO:0007059//chromosome segregation;GO:0007094//mitotic spindle assembly checkpoint;GO:0007275//multicellular organism development;GO:0007517//muscle organ development;GO:0010389//regulation of G2/M transition of mitotic cell cycle;GO:0015031//protein transport;GO:0016202//regulation of striated muscle tissue deve…
ENSG00000158769	1546	1592	3405	3429	21.64	21.6	50.32	49.78	21.62	50.05	1.211	1.09237e-59	4.44094e-57	F11R	F11 receptor [Source:HGNC Symbol;Acc:HGNC:14685]	Cellular Processes;Environmental Information Processing;Organismal Systems;Human Diseases	Cellular community - eukaryotes;Signaling molecules and interaction;Immune system;Infectious diseases	ko04530//Tight junction;ko04514//Cell adhesion molecules (CAMs);ko04670//Leukocyte transendothelial migration;ko05120//Epithelial cell signaling in Helicobacter pylori infection	K06089;K06089;K06089;K06089	GO:0005886//plasma membrane;GO:0005911//cell-cell junction;GO:0005923//bicellular tight junction;GO:0016020//membrane;GO:0016021//integral component of membrane;GO:0030054//cell junction;GO:0031410//cytoplasmic vesicle;GO:0032991//macromolecular complex;GO:0036057//slit diaphragm;GO:0070062//extracellular exosome;GO:0070160//occluding junction	GO:0001618//virus receptor activity;GO:0005178//integrin binding;GO:0005515//protein binding;GO:0030165//PDZ domain binding;GO:0042803//protein homodimerization activity;GO:0045296//cadherin binding	GO:0001817//regulation of cytokine production;GO:0006954//inflammatory response;GO:0007155//cell adhesion;GO:0007159//leukocyte cell-cell adhesion;GO:0007179//transforming growth factor beta receptor signaling pathway;GO:0008360//regulation of cell shape;GO:0009314//response to radiation;GO:0016032//viral process;GO:0030154//cell differentiation;GO:0030198//extracellular matrix organization;GO:00…
ENSG00000185033	3397	3580	6527	7255	61.78	61.63	123.29	137.75	61.705	130.52	1.08081	9.53664e-59	3.66748e-56	SEMA4B	semaphorin 4B [Source:HGNC Symbol;Acc:HGNC:10730]	Organismal Systems	Development	ko04360//Axon guidance	K06521	GO:0005615//extracellular space;GO:0005886//plasma membrane;GO:0005887//integral component of plasma membrane;GO:0016020//membrane;GO:0016021//integral component of membrane;GO:0045202//synapse	GO:0005515//protein binding;GO:0030215//semaphorin receptor binding;GO:0045499//chemorepellent activity	GO:0001755//neural crest cell migration;GO:0007275//multicellular organism development;GO:0007399//nervous system development;GO:0030154//cell differentiation;GO:0030335//positive regulation of cell migration;GO:0048843//negative regulation of axon extension involved in axon guidance;GO:0050919//negative chemotaxis;GO:0071526//semaphorin-plexin signaling pathway
ENSG00000244462	2625	2865	1097	1006	65.79	68.77	24.85	21.82	67.28	23.335	-1.52768	5.09176e-58	1.85771e-55	RBM12	RNA binding motif protein 12 [Source:HGNC Symbol;Acc:HGNC:9898]	-	-	-	-	GO:0005634//nucleus;GO:0005654//nucleoplasm	GO:0003676//nucleic acid binding;GO:0003723//RNA binding;GO:0005515//protein binding	-
ENSG00000112081	3657	4089	1722	1659	118.27	123.43	58.57	57.81	120.85	58.19	-1.05437	1.24984e-57	4.44599e-55	SRSF3	serine and arginine rich splicing factor 3 [Source:HGNC Symbol;Acc:HGNC:10785]	Human Diseases;Genetic Information Processing	Infectious diseases;Transcription	ko05168//Herpes simplex infection;ko03040//Spliceosome	K12892;K12892	GO:0005634//nucleus;GO:0005654//nucleoplasm;GO:0005737//cytoplasm;GO:0016607//nuclear speck	GO:0003676//nucleic acid binding;GO:0003723//RNA binding;GO:0005515//protein binding;GO:0043274//phospholipase binding;GO:1990825//sequence-specific mRNA binding	GO:0000381//regulation of alternative mRNA splicing, via spliceosome;GO:0000398//mRNA splicing, via spliceosome;GO:0006397//mRNA processing;GO:0006405//RNA export from nucleus;GO:0006406//mRNA export from nucleus;GO:0008380//RNA splicing;GO:0031124//mRNA 3'-end processing;GO:0045292//mRNA cis splicing, via spliceosome;GO:0048024//regulation of mRNA splicing, via spliceosome;GO:0051028//mRNA trans…
ENSG00000118503	1417	1441	3334	3138	24.14	23.28	65.69	61.8	23.71	63.745	1.42682	4.00852e-57	1.39115e-54	TNFAIP3	TNF alpha induced protein 3 [Source:HGNC Symbol;Acc:HGNC:11896]	Human Diseases;Organismal Systems;Environmental Information Processing;Cellular Processes;Human Diseases;Environmental Information Processing;Organismal Systems	Infectious diseases;Immune system;Signal transduction;Cell growth and death;Infectious diseases;Signal transduction;Immune system	ko05169//Epstein-Barr virus infection;ko04621//NOD-like receptor signaling pathway;ko04064//NF-kappa B signaling pathway;ko04217//Necroptosis;ko05162//Measles;ko04668//TNF signaling pathway;ko04657//IL-17 signaling pathway	K11859;K11859;K11859;K11859;K11859;K11859;K11859	GO:0005634//nucleus;GO:0005737//cytoplasm;GO:0005764//lysosome;GO:0005829//cytosol;GO:0043231//intracellular membrane-bounded organelle;GO:0070062//extracellular exosome	GO:0002020//protease binding;GO:0003677//DNA binding;GO:0003824//catalytic activity;GO:0004842//ubiquitin-protein transferase activity;GO:0004843//thiol-dependent ubiquitin-specific protease activity;GO:0005515//protein binding;GO:0008233//peptidase activity;GO:0008234//cysteine-type peptidase activity;GO:0008270//zinc ion binding;GO:0016740//transferase activity;GO:0016787//hydrolase activity;GO…	GO:0001922//B-1 B cell homeostasis;GO:0002237//response to molecule of bacterial origin;GO:0002634//regulation of germinal center formation;GO:0002677//negative regulation of chronic inflammatory response;GO:0006508//proteolysis;GO:0006915//apoptotic process;GO:0006954//inflammatory response;GO:0007010//cytoskeleton organization;GO:0008152//metabolic process;GO:0010803//regulation of tumor necros…
ENSG00000076382	2946	2961	5781	5556	55.62	56.8	115.62	109.23	56.21	112.425	1.00006	9.01093e-57	3.05277e-54	SPAG5	sperm associated antigen 5 [Source:HGNC Symbol;Acc:HGNC:13452]	-	-	-	-	GO:0000775//chromosome, centromeric region;GO:0000776//kinetochore;GO:0000777//condensed chromosome kinetochore;GO:0000922//spindle pole;GO:0005694//chromosome;GO:0005737//cytoplasm;GO:0005815//microtubule organizing center;GO:0005819//spindle;GO:0005856//cytoskeleton;GO:0005874//microtubule;GO:0030496//midbody;GO:0034451//centriolar satellite;GO:0035371//microtubule plus-end;GO:0072686//mitotic …	GO:0005515//protein binding;GO:0008017//microtubule binding	GO:0000070//mitotic sister chromatid segregation;GO:0007049//cell cycle;GO:0007051//spindle organization;GO:0007059//chromosome segregation;GO:0032388//positive regulation of intracellular transport;GO:0051301//cell division;GO:0051988//regulation of attachment of spindle microtubules to kinetochore;GO:0071539//protein localization to centrosome;GO:0090235//regulation of metaphase plate congressi…
ENSG00000114796	413	371	1337	1557	6.18	6.32	21.67	27.28	6.25	24.475	1.96938	4.05878e-55	1.34308e-52	KLHL24	kelch like family member 24 [Source:HGNC Symbol;Acc:HGNC:25947]	-	-	-	-	GO:0005737//cytoplasm;GO:0005912//adherens junction;GO:0030054//cell junction;GO:0030057//desmosome;GO:0030424//axon;GO:0031463//Cul3-RING ubiquitin ligase complex;GO:0042995//cell projection;GO:0043204//perikaryon	GO:0005515//protein binding	GO:0016567//protein ubiquitination;GO:0045109//intermediate filament organization;GO:0051865//protein autoubiquitination;GO:2000312//regulation of kainate selective glutamate receptor activity
ENSG00000145391	3558	3794	1663	1503	32.81	33.46	15.87	14.47	33.135	15.17	-1.12713	6.98434e-55	2.25864e-52	SETD7	SET domain containing 7, histone lysine methyltransferase [Source:HGNC Symbol;Acc:HGNC:30412]	Metabolism;Environmental Information Processing;Metabolism	Global and overview maps;Signal transduction;Amino acid metabolism	ko01100//Metabolic pathways;ko04068//FoxO signaling pathway;ko00310//Lysine degradation	K11431;K11431;K11431	GO:0005634//nucleus;GO:0005654//nucleoplasm;GO:0005694//chromosome;GO:0005730//nucleolus	GO:0002039//p53 binding;GO:0003682//chromatin binding;GO:0005515//protein binding;GO:0008168//methyltransferase activity;GO:0016279//protein-lysine N-methyltransferase activity;GO:0016740//transferase activity;GO:0018024//histone-lysine N-methyltransferase activity	GO:0006325//chromatin organization;GO:0006355//regulation of transcription, DNA-templated;GO:0006974//cellular response to DNA damage stimulus;GO:0018022//peptidyl-lysine methylation;GO:0018026//peptidyl-lysine monomethylation;GO:0018027//peptidyl-lysine dimethylation;GO:0032259//methylation;GO:0034968//histone lysine methylation;GO:0045471//response to ethanol;GO:0045893//positive regulation of …
ENSG00000104131	3423	3897	1639	1663	122.78	128.81	58.08	57.77	125.795	57.925	-1.11882	8.13581e-51	2.57254e-48	EIF3J	eukaryotic translation initiation factor 3 subunit J [Source:HGNC Symbol;Acc:HGNC:3270]	Genetic Information Processing	Translation	ko03013//RNA transport	K03245	GO:0005737//cytoplasm;GO:0005829//cytosol;GO:0005852//eukaryotic translation initiation factor 3 complex;GO:0016282//eukaryotic 43S preinitiation complex;GO:0033290//eukaryotic 48S preinitiation complex	GO:0003743//translation initiation factor activity;GO:0005515//protein binding	GO:0001732//formation of cytoplasmic translation initiation complex;GO:0002183//cytoplasmic translational initiation;GO:0006412//translation;GO:0006413//translational initiation
ENSG00000130024	912	1028	2416	2287	23.55	24.45	52.51	51.85	24	52.18	1.12046	4.95964e-50	1.5015e-47	PHF10	PHD finger protein 10 [Source:HGNC Symbol;Acc:HGNC:18250]	Human Diseases	Cancers	ko05225//Hepatocellular carcinoma	K22197	GO:0000123//histone acetyltransferase complex;GO:0000790//nuclear chromatin;GO:0005634//nucleus;GO:0005654//nucleoplasm;GO:0071564//npBAF complex	GO:0004402//histone acetyltransferase activity;GO:0042393//histone binding;GO:0046872//metal ion binding	GO:0007399//nervous system development;GO:0016573//histone acetylation;GO:0045892//negative regulation of transcription, DNA-templated;GO:0045944//positive regulation of transcription from RNA polymerase II promoter
ENSG00000215784	760	936	2181	2311	20.4	24.01	61.13	64.1	22.205	62.615	1.49562	1.32583e-49	3.93027e-47	FAM72D	family with sequence similarity 72 member D [Source:HGNC Symbol;Acc:HGNC:33593]	-	-	-	-	GO:0005829//cytosol;GO:0016020//membrane;GO:0043231//intracellular membrane-bounded organelle	-	-
ENSG00000108179	2228	2327	935	953	68.21	69.66	30.34	30.93	68.935	30.635	-1.17006	5.84213e-49	1.5394e-46	PPIF	peptidylprolyl isomerase F [Source:HGNC Symbol;Acc:HGNC:9259]	Human Diseases;Human Diseases;Environmental Information Processing;Environmental Information Processing;Human Diseases;Human Diseases	Neurodegenerative diseases;Neurodegenerative diseases;Signal transduction;Signal transduction;Neurodegenerative diseases;Infectious diseases	ko05010//Alzheimer disease;ko05016//Huntington disease;ko04020//Calcium signaling pathway;ko04022//cGMP - PKG signaling pathway;ko05012//Parkinson disease;ko05145//Toxoplasmosis	K09565;K09565;K09565;K09565;K09565;K09565	GO:0005739//mitochondrion;GO:0005743//mitochondrial inner membrane;GO:0005753//mitochondrial proton-transporting ATP synthase complex;GO:0005757//mitochondrial permeability transition pore complex;GO:0005759//mitochondrial matrix;GO:0016020//membrane	GO:0003755//peptidyl-prolyl cis-trans isomerase activity;GO:0005515//protein binding;GO:0016018//cyclosporin A binding;GO:0016853//isomerase activity;GO:0042277//peptide binding;GO:0051082//unfolded protein binding	GO:0000413//protein peptidyl-prolyl isomerization;GO:0002931//response to ischemia;GO:0006457//protein folding;GO:0006915//apoptotic process;GO:0006979//response to oxidative stress;GO:0008637//apoptotic mitochondrial changes;GO:0010849//regulation of proton-transporting ATPase activity, rotational mechanism;GO:0010939//regulation of necrotic cell death;GO:0012501//programmed cell death;GO:003278…
ENSG00000094916	1916	2130	3923	4016	10.79	11.51	23.08	23.38	11.15	23.23	1.05895	2.38902e-48	6.18062e-46	CBX5	chromobox 5 [Source:HGNC Symbol;Acc:HGNC:1555]	-	-	-	-	GO:0000118//histone deacetylase complex;GO:0000775//chromosome, centromeric region;GO:0000776//kinetochore;GO:0000784//nuclear chromosome, telomeric region;GO:0000792//heterochromatin;GO:0005634//nucleus;GO:0005635//nuclear envelope;GO:0005654//nucleoplasm;GO:0005694//chromosome;GO:0005720//nuclear heterochromatin;GO:0005721//pericentric heterochromatin;GO:0005730//nucleolus;GO:0010369//chromocen…	GO:0003682//chromatin binding;GO:0005515//protein binding;GO:0030674//protein binding, bridging;GO:0035064//methylated histone binding;GO:0042802//identical protein binding;GO:0042826//histone deacetylase binding;GO:0043021//ribonucleoprotein complex binding;GO:0044877//macromolecular complex binding;GO:0070491//repressing transcription factor binding	GO:0000122//negative regulation of transcription from RNA polymerase II promoter;GO:0006974//cellular response to DNA damage stimulus;GO:0007596//blood coagulation;GO:0016032//viral process;GO:0045892//negative regulation of transcription, DNA-templated;GO:0070317//negative regulation of G0 to G1 transition
ENSG00000138685	1931	1974	767	703	19.74	18.38	8.46	7.82	19.06	8.14	-1.22745	3.67329e-48	9.1697e-46	FGF2	fibroblast growth factor 2 [Source:HGNC Symbol;Acc:HGNC:3676]	Human Diseases;Environmental Information Processing;Environmental Information Processing;Environmental Information Processing;Environmental Information Processing;Cellular Processes;Human Diseases;Human Diseases;Human Diseases;Human Diseases;Cellular Processes;Human Diseases;Human Diseases	Cancers;Signal transduction;Signal transduction;Signal transduction;Signal transduction;Cell motility;Cancers;Infectious diseases;Cancers;Cancers;Cellular community - eukaryotes;Drug resistance;Cancers	ko05200//Pathways in cancer;ko04151//PI3K-Akt signaling pathway;ko04010//MAPK signaling pathway;ko04014//Ras signaling pathway;ko04015//Rap1 signaling pathway;ko04810//Regulation of actin cytoskeleton;ko05205//Proteoglycans in cancer;ko05167//Kaposi sarcoma-associated herpesvirus infection;ko05224//Breast cancer;ko05226//Gastric cancer;ko04550//Signaling pathways regulating pluripotency of stem c…	K18497;K18497;K18497;K18497;K18497;K18497;K18497;K18497;K18497;K18497;K18497;K18497;K18497	GO:0005576//extracellular region;GO:0005615//extracellular space;GO:0005623//cell;GO:0005634//nucleus	GO:0005104//fibroblast growth factor receptor binding;GO:0005125//cytokine activity;GO:0005178//integrin binding;GO:0005515//protein binding;GO:0008083//growth factor activity;GO:0008201//heparin binding;GO:0019956//chemokine binding;GO:0030374//ligand-dependent nuclear receptor transcription coactivator activity;GO:0042056//chemoattractant activity;GO:0042802//identical protein binding	GO:0000165//MAPK cascade;GO:0000187//activation of MAPK activity;GO:0001525//angiogenesis;GO:0001658//branching involved in ureteric bud morphogenesis;GO:0001938//positive regulation of endothelial cell proliferation;GO:0002042//cell migration involved in sprouting angiogenesis;GO:0006661//phosphatidylinositol biosynthetic process;GO:0006935//chemotaxis;GO:0007165//signal transduction;GO:0007265/…
[truncated: 1,032 more rows]
