# Supplementary material for: Targeting dual-specificity tyrosine phosphorylation-regulated kinase 2 with a highly selective inhibitor for the treatment of prostate cancer
Source: Nat Commun. 2022 May 25;13:2903. doi: 10.1038/s41467-022-30581-4 (PMC9133015; doi:10.1038/s41467-022-30581-4)
Supplement: Supplementary file 6 — Source File [file 41467_2022_30581_MOESM6_ESM.xlsx]

## Sheet: Fig.1
Fig. 1e
	1# GAPDH	1# DYRK2	2# GAPDH	2# DYRK2	3# GAPDH	3# DYRK2
Relative mRNA levels	0.93	1.26	0.95	2.25	1.05	1.56
	0.99	1.29	1.04	2.32	0.94	1.59
	1.09	1.32	1.01	2.18	1.01	1.65
Fig. 1g

## Sheet: Fig.2
Fig. 2a									Fig. 2c
	DU145				DU145					DU145	Days	optical density			Relative proliferation rate			mean	SD
										shNC	0	0.441	0.432	0.439	1	1	1	1	0
											1	0.611	0.724	0.86	1.38549	1.67593	1.959	1.67347	0.234141
											2	0.669	0.725	0.807	1.51701	1.67824	1.83827	1.67784	0.131155
											3	0.951	0.985	1.055	2.15646	2.28009	2.40319	2.27991	0.100726
											4	1.629	1.608	1.645	3.69388	3.72222	3.74715	3.72108	0.0217643
										shDYRK2	0	0.433	0.434	0.435	1	1	1	1	0
											1	0.486	0.54	0.595	1.1224	1.24424	1.36782	1.24482	0.100191
											2	0.623	0.649	0.589	1.4388	1.49539	1.35402	1.4294	0.0580946
											3	0.789	0.733	0.676	1.82217	1.68894	1.55402	1.68838	0.109472
											4	0.759	0.696	0.633	1.75289	1.60369	1.45517	1.60392	0.121542
Fig. 2b
	22Rv1				22Rv1
									Fig. 2d
										22Rv1	Days	optical density			Relative proliferation rate			mean	SD
										shNC	0	0.306	0.304	0.308	1	1	1	1	0
											1	0.449	0.375	0.481	1.46732	1.23355	1.56169	1.42085	0.137931
											2	0.479	0.539	0.474	1.56536	1.77303	1.53896	1.62578	0.104674
											3	1.017	1.095	0.971	3.32353	3.60197	3.1526	3.35937	0.185199
											4	1.436	1.437	1.433	4.69281	4.72697	4.6526	4.69079	0.0303975
										shDYRK2	0	0.301	0.302	0.307	1	1	1	1	0
											1	0.344	0.42	0.335	1.14286	1.39073	1.09121	1.20826	0.130734
											2	0.437	0.376	0.471	1.45183	1.24503	1.5342	1.41035	0.121641
											3	0.64	0.632	0.637	2.12625	2.09272	2.07492	2.09796	0.0212799
											4	0.714	0.706	0.647	2.37209	2.33775	2.10749	2.27244	0.117479
Fig. 2e						Fig. 2f						Fig. 2g				Fig. 2h
	DU145	cell cycle percentages (%)					22Rv1	cell cycle percentages (%)					Apoptosis (%)				Apoptosis (%)
		G0/G1	S	G2/M				G0/G1	S	G2/M			shNC	shDYRK2			shNC	shDYRK2
	shNC	56.03	17.34	26.63			shNC	59.17	16.29	24.54			0.72	13.22			3.52	11.42
		58.61	15.87	25.52				61.24	15.31	23.45			0.83	14.35			2.78	10.52
		60.21	16.22	23.57				62.04	14.44	23.52			1.68	16.01			2.26	10.16
	shDYRK2	66.01	14.12	19.87			shDYRK2	66.04	15.88	18.08
		63.62	12.42	23.96				67.35	12.42	17.87
		65.28	12.55	22.17				69.05	14.7	16.25
Fig. 2i											Fig. 2k
Fig. 2j
	shNC group									shDYRK2 group
Time (Day)	Mouse 1	Mouse 2	Mouse 3	Mouse 4	Mouse 5	Mouse 6			Time (Day)	Mouse 1	Mouse 2	Mouse 3	Mouse 4	Mouse 5	Mouse 6	Mouse 7	Mouse 8	Mouse 9	Mouse 10
1	0.0172497	0.0277141	0.0208639	0.0125354	0.0331276	0.0164			1	0.012425	0.004917	0.023065	0.016218	0.01124	0.007709	0.009938	0.008712	0.006	0.00582
3	0.0473292	0.0625772	0.0500712	0.0378423	0.0620507	0.0346717			3	0.014737	0.005788	0.022938	0.018423	0.014355	0.010355	0.016172	0.011261	0.006233	0.00606
5	0.0744105	0.0906684	0.0769263	0.0609756	0.110822	0.063125			5	0.012688	0.007844	0.024763	0.016667	0.013837	0.012874	0.023314	0.015288	0.008538	0.009528
7	0.119119	0.136655	0.112989	0.140121	0.151262	0.132035			7	0.015946	0.009177	0.021769	0.015163	0.013142	0.01431	0.03222	0.018823	0.009721	0.008849
9	0.203386	0.240575	0.193212	0.213836	0.300004	0.255333			9	0.01998	0.013514	0.026349	0.017276	0.012569	0.017575	0.036938	0.029207	0.013976	0.024186
11	0.322498	0.461536	0.288452	0.386924	0.47441	0.365533			11	0.025347	0.017374	0.03	0.018423	0.016875	0.01719	0.043764	0.030671	0.015818	0.025022
13	0.515449	0.647491	0.448679	0.520656	0.663263	0.554672			13	0.032556	0.024557	0.038738	0.022925	0.019944	0.026399	0.052511	0.039024	0.021726	0.033177
15	0.752956	0.87632	0.654998	0.691663	0.807936	0.687181			15	0.03504	0.034176	0.045941	0.034331	0.02462	0.031053	0.061392	0.03464	0.027216	0.01828
17	1.08147	1.06734	0.895101	0.991381	0.99602	0.864263			17	0.030193	0.044995	0.04836	0.03608	0.031317	0.035469	0.06582	0.03841	0.032149	0.022071
19	1.19107	1.29688	1.20126	1.28456	1.37715	1.14754			19	0.026938	0.045946	0.042053	0.050295	0.035824	0.047809	0.067468	0.038218	0.034911	0.027129
21	1.48004	1.62585	1.43666	1.53041	1.68815	1.30739			21	0.031289	0.054746	0.050726	0.053121	0.039663	0.05618	0.071786	0.035637	0.030542	0.030052
23	1.67457	1.84263	1.63921	1.85072	1.89732	1.51505			23	0.034398	0.056669	0.060038	0.041815	0.050848	0.060832	0.081881	0.041472	0.039477	0.032345
25	1.87859	2.10142	1.87618	2.10884	2.10904	1.76438			25	0.030577	0.067228	0.046985	0.045511	0.053901	0.062875	0.083459	0.046821	0.042484	0.033064
27	2.32167	2.32332	1.96962	2.31167	2.40963	1.98875			27	0.044434	0.067017	0.0529	0.043966	0.063624	0.066632	0.063586	0.046699	0.046122	0.037654
29	2.42846	2.55008	2.27962	2.57054	2.70272	2.21191			29	0.043467	0.072022	0.055307	0.046618	0.070531	0.069552	0.069473	0.049949	0.051382	0.041892
									31	0.04678	0.066781	0.060385	0.048033	0.076633	0.073207	0.073708	0.061289	0.049748	0.048878
									33	0.054664	0.075053	0.061542	0.058575	0.086332	0.083746	0.079318	0.067568	0.054975	0.055793
									35	0.061311	0.080899	0.06913	0.064131	0.078	0.092542	0.085504	0.072957	0.066013	0.062833
									37	0.06777	0.087965	0.071069	0.076653	0.080125	0.095846	0.083471	0.076156	0.076514	0.071015
									39	0.076666	0.097632	0.083414	0.080823	0.093747	0.11214	0.088839	0.083332	0.088432	0.076282
									41	0.079916	0.113237	0.094221	0.087787	0.100682	0.115969	0.084194	0.088484	0.091258	0.086611
									43	0.083106	0.115264	0.102864	0.096447	0.105428	0.127181	0.0885	0.093864	0.103275	0.090252
									45	0.087406	0.124866	0.120894	0.101967	0.112445	0.132484	0.095307	0.082875	0.113598	0.094004
									47	0.09408	0.127262	0.128421	0.103893	0.117199	0.138791	0.101025	0.091936	0.118529	0.095268
									49	0.103443	0.136315	0.125581	0.098214	0.130828	0.124597	0.10737	0.100232	0.120605	0.118315

## Sheet: Fig.3
Fig. 3a						Fig. 3b
Compound 12 (DYRK2)						YK-2-69 (DYRK2)
Conc.(µM)	% Inhibition					Conc.(µM)	% Inhibition
10	82.5	86.13				5	97.81	97.16
3.33333	87.6	88.99				1.66667	97.34	98.11
1.11111	76.81	75.65				0.555556	96.75	96.77
0.37037	57.93	58.41				0.185185	94.14	93.18
0.123457	34.39	33.57				0.0617284	82.08	82.13
0.0411523	21.13	22.26				0.0205761	65.18	59.65
0.0137174	8.64	7.85				0.00685871	53.02	46.13
0.00457247	3.4	7.56				0.00228624	26.15	21.49
0.00152416	3.73	4.49				0.000762079	2.89	7.1
0.000508053	5.75	2.04				0.000254026	3.76	3.73
Fig. 3c
YK-2-69 (DYRK1A)						YK-2-69 (DYRK1B)
Conc.(µM)	% Inhibition					Conc.(µM)	% Inhibition
10	68.2	69.07				5	65.07	64.81
3.33333	64.92	66.09				1.66667	62.73	62.26
1.11111	45.5	40.8				0.555556	57.31	57.04
0.37037	25.98	34.28				0.185185	44.58	44.86
0.123457	10.33	14.11				0.0617284	26.41	24.87
0.0411523	-1.12	-1.4				0.0205761	9.47	13.48
0.0137174	0.24	-4.62				0.00685871	7.22	11
0.00457247	3.49	-1.24				0.00228624	5.73	3.24
0.00152416	-1.37	1.7				0.000762079	3.06	6.85
0.000508053	-3.57	0.43				0.000254026	5.17	2.49
YK-2-69 (DYRK3)						YK-2-69 (DYRK4)
Conc.(µM)	% Inhibition					Conc.(µM)	% Inhibition
5	56.13	56.27				5	64.85	64.3
1.66667	50.84	53.48				1.66667	54.67	56.81
0.555556	49.4	51.81				0.555556	42.12	42.15
0.185185	28.18	29.9				0.185185	29.74	25.42
0.0617284	6.58	11.61				0.0617284	21.17	18.67
0.0205761	-2.65	-5.02				0.0205761	7.57	5.66
0.00685871	-8.21	-7.66				0.00685871	4.77	3.37
0.00228624	-10.03	-2.95				0.00228624	-2.93	-3.51
0.000762079	-8	-1.03				0.000762079	2.99	1.66
0.000254026	-5.71	-1.27				0.000254026	1.06	-0.02
Fig. 3e
Fig. 3f

## Sheet: Fig.5
Fig. 5a
DU145 KD	Inhibitor concentration (uM)	optical density			inhibitory rate (%)			mean	SD
	0	0.601	0.605	0.598	0	0	0	0	0
	0.625	0.554	0.555	0.551	7.8203	8.26446	7.85953	7.98143	0.200773
	1.25	0.54	0.541	0.537	10.1498	10.5785	10.2007	10.3096	0.191252
	2.5	0.532	0.534	0.525	11.4809	11.7355	12.2074	11.8079	0.300973
	5	0.528	0.524	0.509	12.1464	13.3884	14.8829	13.4726	1.11876
	10	0.513	0.505	0.508	14.6423	16.5289	15.0502	15.4071	0.810529
	20	0.51	0.509	0.497	15.1414	15.8678	16.8896	15.9663	0.717091
	40	0.497	0.506	0.491	17.3045	16.3636	17.893	17.187	0.629851
	80	0.491	0.494	0.493	18.3028	18.3471	17.5585	18.0695	0.361755
22Rv1 KD	Inhibitor concentration (uM)	optical density			inhibitory rate (%)			mean	SD
	0	0.587	0.591	0.579	0	0	0	0	0
	0.625	0.562	0.512	0.511	4.25894	13.3672	11.7444	9.79017	3.96688
	1.25	0.482	0.501	0.522	17.8876	15.2284	9.84456	14.3202	3.34576
	2.5	0.475	0.475	0.502	19.0801	19.6277	13.2988	17.3355	2.86315
	5	0.457	0.47	0.493	22.1465	20.4738	14.8532	19.1578	3.1195
	10	0.445	0.468	0.498	24.1908	20.8122	13.9896	19.6642	4.24298
	20	0.433	0.424	0.438	26.2351	28.2572	24.3523	26.2815	1.59449
	40	0.42	0.386	0.392	28.4497	34.687	32.2971	31.8113	2.5694
	80	0.341	0.326	0.32	41.908	44.8393	44.7323	43.8265	1.3573
Fig. 5b
DU145	Days	optical density			Relative proliferation rate			mean	SD
DMSO	0	0.539	0.539	0.539	1	1	1	1	0
	1	0.92	0.89	0.907	1.70686	1.65121	1.68275	1.68027	0.0227898
	2	1.59	1.596	1.591	2.94991	2.96104	2.95176	2.95424	0.00486952
	3	2.781	2.872	2.772	5.15955	5.32839	5.14286	5.21027	0.0838011
	4	3.898	3.946	3.977	7.23191	7.32096	7.37848	7.31045	0.0602961
YK-2-69 4 μM	0	0.544	0.544	0.544	1	1	1	1	0
	1	0.843	0.866	0.856	1.54963	1.59191	1.57353	1.57169	0.0173094
	2	1.258	1.139	1.108	2.3125	2.09375	2.03676	2.14767	0.11885
	3	2.348	2.455	2.314	4.31618	4.51287	4.25368	4.36091	0.11044
	4	3.065	3.049	3.042	5.63419	5.60478	5.59191	5.61029	0.0176955
YK-2-69 8 μM	0	0.527	0.527	0.527	1	1	1	1	0
	1	0.835	0.826	0.77	1.58444	1.56736	1.4611	1.53763	0.0545648
	2	1.025	1.07	1.079	1.94497	2.03036	2.04744	2.00759	0.0448236
	3	1.824	2.039	2.105	3.4611	3.86907	3.99431	3.77483	0.227653
	4	2.331	2.345	2.356	4.42315	4.44972	4.47059	4.44782	0.019413
YK-2-69 12 μM	0	0.546	0.546	0.546	1	1	1	1	0
	1	0.696	0.738	0.732	1.27473	1.35165	1.34066	1.32234	0.0339693
	2	0.664	0.667	0.646	1.21612	1.22161	1.18315	1.20696	0.0169846
	3	0.909	1.07	0.908	1.66484	1.95971	1.663	1.76252	0.139438
	4	1.372	1.368	1.365	2.51282	2.50549	2.5	2.50611	0.00525172
Palbociclib 2 μM	0	0.544	0.544	0.544	1	1	1	1	0
	1	0.869	0.873	0.862	1.59743	1.60478	1.58456	1.59559	0.00835673
	2	1.216	1.279	1.368	2.23529	2.3511	2.51471	2.36703	0.114624
	3	2.824	2.841	2.839	5.19118	5.22243	5.21875	5.21078	0.0139458
	4	3.795	3.806	3.783	6.9761	6.99632	6.95404	6.97549	0.0172659
Enzalutamide 40 μM	0	0.548	0.548	0.548	1	1	1	1	0
	1	0.747	0.797	0.791	1.36314	1.45438	1.44343	1.42032	0.040677
	2	0.963	0.937	0.999	1.7573	1.70985	1.82299	1.76338	0.0463885
	3	1.525	1.489	1.535	2.78285	2.71715	2.80109	2.76703	0.0360475
	4	2.413	2.404	2.494	4.40328	4.38686	4.55109	4.44708	0.0738544
Fig. 5c
22Rv1	Days	optical density			Relative proliferation rate			mean	SD
DMSO	0	0.315	0.315	0.315	1	1	1	1	0
	1	0.351	0.36	0.369	1.11429	1.14286	1.17143	1.14286	0.0233285
	2	0.603	0.615	0.629	1.91429	1.95238	1.99683	1.9545	0.0337299
	3	0.815	0.836	0.856	2.5873	2.65397	2.71746	2.65291	0.0531423
	4	1.016	1.065	1.113	3.2254	3.38095	3.53333	3.37989	0.125717
YK-2-69 0.5 µM	0	0.311	0.311	0.311	1	1	1	1	0
	1	0.306	0.366	0.428	0.983923	1.17685	1.37621	1.17899	0.160156
	2	0.598	0.582	0.566	1.92283	1.87138	1.81994	1.87138	0.0420063
	3	0.806	0.814	0.824	2.59164	2.61736	2.64952	2.61951	0.0236771
	4	0.975	0.939	0.902	3.13505	3.01929	2.90032	3.01822	0.0958298
YK-2-69 1 µM	0	0.296	0.296	0.296	1	1	1	1	0
	1	0.266	0.298	0.33	0.898649	1.00676	1.11486	1.00676	0.0882699
	2	0.513	0.471	0.428	1.73311	1.59122	1.44595	1.59009	0.117236
	3	0.551	0.568	0.585	1.86149	1.91892	1.97635	1.91892	0.0468934
	4	0.61	0.632	0.654	2.06081	2.13514	2.20946	2.13514	0.0606856
YK-2-69 2 µM	0	0.289	0.289	0.289	1	1	1	1	0
	1	0.26	0.288	0.317	0.899654	0.99654	1.09689	0.997693	0.0805237
	2	0.452	0.409	0.365	1.56401	1.41522	1.26298	1.41407	0.122901
	3	0.573	0.513	0.453	1.9827	1.77509	1.56747	1.77509	0.169515
	4	0.52	0.55	0.579	1.79931	1.90311	2.00346	1.90196	0.0833488
Palbociclib 0.5 µM	0	0.379	0.379	0.379	1	1	1	1	0
	1	0.471	0.433	0.394	1.24274	1.14248	1.03958	1.1416	0.0829446
	2	0.506	0.517	0.527	1.33509	1.36412	1.3905	1.36324	0.0226292
	3	0.664	0.665	0.666	1.75198	1.75462	1.75726	1.75462	0.00215434
	4	0.757	0.759	0.761	1.99736	2.00264	2.00792	2.00264	0.00430869
Enzalutamide 20 µM	0	0.366	0.366	0.366	1	1	1	1	0
	1	0.375	0.372	0.369	1.02459	1.01639	1.0082	1.01639	0.00669259
	2	0.526	0.525	0.525	1.43716	1.43443	1.43443	1.43534	0.00128799
	3	0.539	0.526	0.514	1.47268	1.43716	1.40437	1.43807	0.0278932
	4	0.643	0.614	0.586	1.75683	1.6776	1.60109	1.67851	0.0635829
Fig. 5d
		Colony formation (cell number)
	DU145	DMSO	YK-2-69 2 μM	YK-2-69 4 μM	YK-2-69 8 μM	Palbociclib 2 μM	Enzalutamide 40 μM
		402	70	40	15	150	205
		410	67	38	12	158	218
		399	77	35	10	148	226
Fig. 5e
		Colony formation (cell number)
	22Rv1	DMSO	YK-2-69 0.5 μM	YK-2-69 1 μM	YK-2-69 2 μM	Palbociclib 0.5 μM	Enzalutamide 20 μM
		780	93	40	10	250	560
		750	88	56	9	274	530
		730	94	58	13	246	570
Fig. 5f
		Cell migration (cell number)
	DU145	DMSO	YK-2-69 2 μM	YK-2-69 4 μM	YK-2-69 8 μM	Palbociclib 2 μM	Enzalutamide 40 μM
		4600	3879	2567	1578	4289	4002
		4524	3920	2678	1677	4310	3988
		4446	3723	2788	1723	4198	4105
Fig. 5g
		Cell migration (cell number)
	22Rv1	DMSO	YK-2-69 0.5 μM	YK-2-69 1 μM	YK-2-69 2 μM	Palbociclib 0.5 μM	Enzalutamide 20 μM
		3500	1803	710	422	1008	1459
		3480	1758	690	380	1108	1378
		3790	1920	736	416	1169	1390
Fig. 5h
		Cell invasion (cell number)
	DU145	DMSO	YK-2-69 2 μM	YK-2-69 4 μM	YK-2-69 8 μM	Palbociclib 2 μM	Enzalutamide 40 μM
		2200	340	258	87	1998	1897
		2167	358	240	91	2045	1923
		2316	328	252	82	2102	1867
Fig. 5i
		Cell invasion (cell number)
	22Rv1	DMSO	YK-2-69 0.5 μM	YK-2-69 1 μM	YK-2-69 2 μM	Palbociclib 0.5 μM	Enzalutamide 20 μM
		2110	990	730	520	531	1560
		2090	970	680	490	470	1680
		2280	1020	710	509	513	1543
Fig. 5j
		Apoptosis (%)
	DU145	DMSO	YK-2-69 2 μM	YK-2-69 4 μM	YK-2-69 8 μM	Palbociclib 2 μM	Enzalutamide 40 μM
		2.95	9.32	11.15	26.62	16.25	11.89
		3.48	10.11	12.55	31.08	14.39	10.52
		4.25	8.62	13.62	30.25	12.36	9.68
Fig. 5k
		Apoptosis (%)
	22Rv1	DMSO	YK-2-69 0.5 μM	YK-2-69 1 μM	YK-2-69 2 μM	Palbociclib 0.5 μM	Enzalutamide 20 μM
		4.66	10.56	18.52	26.56	5.82	4.36
		5.14	11.41	20.96	24.71	6.41	5.45
		5.31	12.03	19.24	24.31	7.27	6.23
Fig. 5l
		Cell cycle percentages ( % )
	DU145	DMSO	YK-2-69 2 µM	YK-2-69 4 µM	YK-2-69 8 µM	Palbociclib 2 µM	Enzalutamide 40 µM
	G0/G1	50.63	55.97	57.12	61.67	59.02	57.27
		52.81	56.66	58.35	60.91	61.19	58.94
		53.95	57.2	59.96	63.23	64.25	59.05
	S	23.74	18.33	19.86	19.8	17.95	19.05
		22.97	19.48	19.07	17.85	18.23	18.76
		21.95	20.88	18.98	17.84	19.71	16.79
	G2/M	25.63	25.7	23.02	18.53	23.03	23.68
		24.22	23.86	22.58	21.24	20.58	22.3
		22.1	21.92	21.06	18.93	18.04	24.16
Fig. 5m
		Cell cycle percentages ( % )
	22Rv1	DMSO	YK-2-69 0.5 μM	YK-2-69 1 μM	YK-2-69 2 μM	Palbociclib 0.5 μM	Enzalutamide 20 μM
	G0/G1	54.16	58.59	66.26	71.88	79.03	69.98
		56.76	61.06	67.95	73.05	81.73	71.27
		57.03	63.23	69.26	74.35	83.36	73.69
	S	20.81	19.78	16.91	14.49	10.99	15.96
		19.72	18.74	15.43	15.25	9.51	16.12
		19.88	17.16	15.74	13.97	8.46	15.25
	G2/M	25.03	21.63	16.83	13.63	9.98	14.06
		23.52	20.2	16.42	11.7	8.76	12.61
		23.09	19.61	15	11.68	8.18	11.06

## Sheet: Fig.6
Fig. 6g
	Relative mRNA levels
DU145	RRS1	GRWD1	CCNG2	YPEL3
shNC	1.05	1.05	0.99	1.18
	0.99	0.96	0.92	0.94
	0.97	0.98	1.1	0.9
shDYRK2	0.7	0.5	4.88	3.09
	0.68	0.52	4.77	3.02
	0.66	0.5	4.7	3.51
DMSO	1	0.98	1.08	0.88
	0.96	1.04	1.04	1.12
	1.04	0.98	0.89	1.01
YK-2-69 2 μM	0.88	0.86	1.61	1.25
	0.78	0.88	1.59	1.23
	0.86	0.9	1.77	1.29
YK-2-69 4 μM	0.68	0.79	1.7	2.68
	0.7	0.79	1.66	2.63
	0.71	0.71	1.89	2.74
YK-2-69 8 μM	0.58	0.58	1.91	3.48
	0.65	0.63	1.83	3.53
	0.65	0.67	2.04	3.64

## Sheet: Fig.7
Fig. 7a												Fig. 7b
	Vehicle												Vehicle
Time (Day)	Mouse 1	Mouse 2	Mouse 3	Mouse 4	Mouse 5	Mouse 6	Mouse 7	Mouse 8	Mouse 9	Mouse 10		Time (Day)	Mouse 1	Mouse 2	Mouse 3	Mouse 4	Mouse 5	Mouse 6	Mouse 7	Mouse 8	Mouse 9	Mouse 10
1	0.101855	0.079014	0.068874	0.10086	0.091269	0.065656	0.082363	0.093384	0.074979	0.077363		1	21.3	21.1	20.6	19.8	20.7	20.2	21	19.9	20.4	21.2
3	0.136435	0.118144	0.101973	0.162017	0.126516	0.117183	0.134914	0.16278	0.122335	0.1374		3	21.6	21.3	20.8	20.1	21.1	20.5	21.3	20.2	20.7	21.6
5	0.203642	0.214241	0.170432	0.234422	0.202396	0.182926	0.191727	0.227624	0.187512	0.205668		5	21.9	21.6	21.1	20.4	21.5	20.8	21.6	20.3	21	21.9
7	0.31863	0.289314	0.254354	0.31031	0.338524	0.287424	0.360967	0.320861	0.304295	0.325442		7	22.3	21.7	21.5	20.6	21.7	21	21.9	20.5	21.1	22.2
9	0.478384	0.412036	0.335593	0.452038	0.521127	0.438546	0.467775	0.430016	0.365133	0.411976		9	23.7	21.9	21.8	20.9	22.2	21.5	22.2	20.9	21.4	22.3
11	0.681025	0.551741	0.465076	0.598981	0.611196	0.562792	0.639433	0.721461	0.500029	0.577393		11	23.9	22.2	22.1	21.4	22.5	21.8	22.6	21.3	21.7	22.7
13	0.936344	0.738905	0.651249	0.829329	0.843604	0.688767	0.750965	0.849707	0.619105	0.774867		13	24.1	22.5	22.3	21.7	22.6	22.1	23.1	21.4	21.9	23
15	1.32113	0.942973	0.759613	1.01153	0.952325	0.840555	1.04962	1.03579	0.945173	0.909556		15	24.5	22.8	22.6	21.9	23.1	22.3	23.4	21.7	22.2	23.5
17	1.55655	1.1312	0.928089	1.16705	1.12045	0.975236	1.20981	1.21527	1.14501	1.11114		17	24.6	22.9	23	22.1	23.4	22.5	23.7	21.9	22.3	23.8
19	1.80706	1.29296	1.11759	1.38365	1.28071	1.13475	1.41573	1.41593	1.31618	1.22834		19	24.9	23.3	23.4	22.2	23.8	22.7	24	22.2	22.6	24.2
21	2.00969	1.4584	1.30708	1.62011	1.48783	1.35063	1.63892	1.64709	1.66045	1.46395		21	25.3	23.6	23.8	22.4	24.1	23	24.2	22.5	22.9	24.6
23	2.29452	1.66958	1.48231	1.89001	1.74817	1.52857	1.92268	1.86922	1.86274	1.99242		23	25.6	23.9	24.1	22.7	24.5	23.3	24.3	22.8	23.3	24.9
25	2.61998	1.94803	1.74395	2.13087	1.99072	1.77518	2.21994	2.13022	2.08019	2.19337		25	25.9	24.2	24.3	22.9	24.3	23.7	24.5	22.9	23.6	25.1
27	2.87017	2.26503	1.96529	2.36166	2.25621	2.15467	2.51465	2.36431	2.3289	2.44034		27	25.9	24.4	24.5	23.3	24.6	23.9	24.7	23.2	23.9	25.3
29	3.10771	2.55368	2.17511	2.56969	2.58115	2.40141	2.79384	2.66906	2.59475	2.77947		29	26.3	24.7	24.8	23.6	25	24.2	24.9	23.6	24.3	25.7
31	3.42656	2.85666	2.48967	2.87112	2.88659	2.70136	3.13901	2.99248	2.86421	3.14036		31	26.5	24.9	25.1	23.8	25.3	24.4	25.1	23.9	24.6	25.8
33	3.76737	3.17771	2.79111	3.16197	3.16242	2.95039	3.44	3.26762	3.08369	3.4039		33	26.6	25.3	25.4	24.1	25.7	24.6	25.5	24.2	24.9	26
35	4.0823	3.5321	3.05324	3.39968	3.53672	3.22666	3.68703	3.61697	3.47232	3.67342		35	26.7	25.5	25.8	24.3	25.9	24.9	25.8	24.4	24.8	26.2
	Enzalutamide												Enzalutamide
Time (Day)	Mouse 1	Mouse 2	Mouse 3	Mouse 4	Mouse 5	Mouse 6	Mouse 7	Mouse 8	Mouse 9	Mouse 10		Time (Day)	Mouse 1	Mouse 2	Mouse 3	Mouse 4	Mouse 5	Mouse 6	Mouse 7	Mouse 8	Mouse 9	Mouse 10
1	0.068312	0.088416	0.07149	0.08267	0.079195	0.073655	0.099865	0.094753	0.08367	0.072804		1	20.6	21.1	20.2	20.4	20.3	19.5	19.9	20.7	20.1	20.4
3	0.105386	0.136671	0.111188	0.127302	0.1097	0.106529	0.147379	0.155304	0.123869	0.106644		3	20.9	21.5	20.4	20.7	20.5	19.8	20.2	21	20.3	20.7
5	0.135433	0.192349	0.144014	0.174887	0.141687	0.133398	0.230489	0.220181	0.187758	0.13432		5	21.2	21.8	20.6	21	20.7	20.1	20.4	21.3	20.7	20.9
7	0.181577	0.249602	0.194521	0.234044	0.201251	0.232228	0.318565	0.299328	0.234779	0.182208		7	21.5	22.1	20.9	21.2	20.9	20.3	20.5	21.7	20.8	21.3
9	0.236044	0.294556	0.245688	0.337008	0.267548	0.293458	0.38205	0.380037	0.312454	0.239759		9	21.7	22.4	21.1	21.5	20.9	20.6	20.8	22	21.1	21.5
11	0.274931	0.405636	0.275568	0.398362	0.310464	0.32051	0.503913	0.46441	0.381952	0.306499		11	21.9	22.6	21.4	21.8	21.1	20.8	21	22.5	21.3	21.5
13	0.329239	0.377466	0.31766	0.479809	0.371404	0.389259	0.570608	0.521828	0.411557	0.363605		13	22.2	23.1	21.6	22.1	21.4	20.9	21.2	22.7	21.5	21.6
15	0.410396	0.495779	0.36784	0.562856	0.447852	0.449311	0.635715	0.616406	0.49364	0.439719		15	22.4	23.3	21.8	22.2	21.8	21.1	21.6	23.1	21.7	21.8
17	0.472962	0.589943	0.430094	0.63547	0.511014	0.492232	0.71148	0.660718	0.547684	0.464547		17	22.7	23.5	21.9	22.6	21.9	21.4	21.8	23.4	22	22.1
19	0.457987	0.630268	0.448869	0.6566	0.539077	0.524713	0.76136	0.632158	0.637232	0.488327		19	22.9	23.5	21.6	23	22.2	21.7	21.5	23.6	22.1	22.3
21	0.478325	0.604152	0.455916	0.685945	0.489806	0.507508	0.819999	0.685464	0.677765	0.466789		21	23.1	23.8	21.8	23.3	22.5	21.9	21.7	23.9	22.4	22.6
23	0.455759	0.673291	0.459741	0.786258	0.470825	0.571398	0.883625	0.609031	0.75596	0.495771		23	23.4	24.2	22.2	23.7	22.8	22.2	21.9	24.3	22.7	22.9
25	0.488448	0.700454	0.493936	0.813147	0.505721	0.604825	0.908843	0.645208	0.829329	0.518037		25	23.1	24.3	22.1	23.5	22.3	22.5	21.3	24.2	22.9	22.5
27	0.472381	0.646868	0.459122	0.724077	0.503327	0.679508	0.888988	0.691788	0.826601	0.599674		27	23.3	24.6	22.4	23.7	22.6	22.1	21.7	24.6	23.3	22.6
29	0.463107	0.639328	0.467637	0.739876	0.49277	0.704099	0.928089	0.643328	0.877196	0.659212		29	23.5	24.9	22.8	24.1	23	22.5	21.9	24.9	23.6	22.8
31	0.518806	0.687982	0.513612	0.794835	0.525483	0.757008	0.963841	0.652641	0.840113	0.68791		31	23.7	25.2	22.9	24.3	23.3	22.7	22.2	25.1	23.9	23.1
33	0.548596	0.737587	0.540504	0.846494	0.53591	0.728437	0.954375	0.638597	0.88828	0.745889		33	23.9	25.5	23.1	24.6	23.6	22.9	22.4	25.3	24.1	23.3
35	0.594634	0.788438	0.580314	0.86446	0.566349	0.75625	1.00881	0.65757	0.927157	0.783933		35	24.1	25.3	23.6	24.8	23.9	22.5	22.8	25.5	24.5	23.6
37	0.622143	0.82343	0.612128	0.921076	0.590354	0.799242	1.05249	0.665721	0.988045	0.827096		37	24.3	25.6	23.8	25.1	24.3	22.7	23.1	25.6	24.8	23.9
39	0.677299	0.893567	0.662859	0.979483	0.647499	0.874476	1.13254	0.729403	1.08511	0.894434		39	24.6	25.9	24.2	25.6	24.6	22.9	23.3	25.7	25.1	24.2
41	0.723965	0.972561	0.704536	0.96327	0.699153	0.951779	1.09529	0.798496	1.1705	0.9253		41	24.9	26.2	24.5	25.9	24.8	23.3	23.6	26	25.2	24.5
43	0.773463	1.03057	0.746558	1.00988	0.74052	1.00144	1.15682	0.858415	1.23992	0.972128		43	25.2	26.3	24.8	26.2	25.1	23.7	23.8	26.2	25.7	24.8
45	0.838981	1.07889	0.791008	1.10242	0.774231	1.06633	1.22694	0.984826	1.30569	1.03641		45	25.3	26.7	25.1	26.3	25.4	23.9	24.1	26.5	25.9	24.3
47	0.841838	1.05794	0.833816	1.14196	0.838577	1.12354	1.25064	0.981103	1.3169	1.06679		47	25.6	26.9	25.2	26.7	25.8	24.2	24.5	26.8	26.3	24.6
49	0.77655	1.01397	0.890469	1.14608	0.871428	1.08848	1.28131	1.02712	1.3444	0.972216		49	25.8	27.2	25.3	26.9	25.6	24.5	24.8	27.1	26.7	24.8
	Palbociclib												Palbociclib
Time (Day)	Mouse 1	Mouse 2	Mouse 3	Mouse 4	Mouse 5	Mouse 6	Mouse 7	Mouse 8	Mouse 9	Mouse 10		Time (Day)	Mouse 1	Mouse 2	Mouse 3	Mouse 4	Mouse 5	Mouse 6	Mouse 7	Mouse 8	Mouse 9	Mouse 10
1	0.067989	0.078495	0.093486	0.074862	0.071729	0.069548	0.080945	0.103311	0.071756	0.073266		1	20.6	19.7	20.3	19.6	19.8	20.4	20.1	21.5	21.1	20.3
3	0.109026	0.132091	0.128701	0.104938	0.109032	0.093254	0.107316	0.151736	0.105384	0.111198		3	20.9	20.1	20.5	19.9	20.3	20.7	20.4	21.5	21.5	20.7
5	0.143285	0.161441	0.175997	0.154289	0.164481	0.119264	0.152825	0.226832	0.201356	0.186401		5	21.2	20.4	20.7	20.2	20.5	20.8	20.7	21.6	21.8	20.9
7	0.178446	0.241428	0.269152	0.217041	0.296169	0.170468	0.242073	0.341605	0.276256	0.235025		7	21.5	20.6	21	20.5	20.7	21.1	20.9	21.9	22.1	21.2
9	0.239024	0.305135	0.323935	0.287317	0.305476	0.245621	0.323498	0.465387	0.348924	0.307197		9	21.7	21	21.5	20.9	21.3	21.5	21.2	22.3	22.5	21.3
11	0.306609	0.389664	0.435243	0.351226	0.390882	0.298368	0.440133	0.559999	0.43568	0.408147		11	22.1	21.4	21.9	21.2	21.6	21.7	21.5	22.6	22.9	21.5
13	0.378501	0.459122	0.55662	0.445569	0.46584	0.367957	0.5218	0.640742	0.506204	0.467021		13	22.5	21.7	22.2	21.4	21.9	22.1	21.6	23.1	23.2	21.8
15	0.458147	0.555514	0.659754	0.507067	0.554321	0.446521	0.624181	0.771795	0.615649	0.531563		15	22.9	22	22.4	21.6	22.1	22.5	21.7	23.3	23.5	22.1
17	0.506204	0.650202	0.759921	0.608652	0.635239	0.491775	0.683667	0.867625	0.682228	0.592069		17	23.1	22.2	22.7	21.9	22.4	22.7	21.6	23.1	23.7	22.3
19	0.593603	0.703355	0.826786	0.658547	0.678973	0.53629	0.753429	0.919535	0.672668	0.634679		19	23.4	22.5	23.1	22.3	22.8	23.1	21.9	23.4	23.9	22.6
21	0.657306	0.778063	0.80514	0.693764	0.762462	0.617972	0.832501	0.993646	0.746288	0.699551		21	23.7	22.8	23.5	22.6	23	23.3	22.2	23.7	24.1	22.5
23	0.715708	0.836076	0.893228	0.801203	0.82944	0.636918	0.888709	0.983302	0.805969	0.621804		23	23.5	22.2	23.8	22.3	23.5	23.6	22.1	23.3	24.5	22.8
25	0.799254	0.906427	0.981554	0.875424	0.916792	0.67572	0.977436	1.09189	0.829065	0.645555		25	23.8	22.6	24.1	22.7	23.9	24	22.4	23.5	24.7	22.9
27	0.892143	1.04985	1.10283	0.915629	1.0023	0.770968	0.885796	1.04423	0.823851	0.689202		27	24.2	22.9	24.6	23.1	23.9	24.5	22.8	23.7	25	23.2
29	0.926214	1.10797	1.18749	0.9847	1.07786	0.816226	0.929814	1.12816	0.886475	0.726667		29	24.5	23.3	24.9	23.5	24.2	24.8	23.1	23.9	25.3	23.6
31	0.983088	1.23715	1.29196	1.04726	1.15021	0.890806	0.98818	1.10338	0.922836	0.822275		31	24.8	23.7	25.2	23.8	24.3	25.3	23.3	24.1	25.6	23.8
33	1.04403	1.32441	1.36267	1.07113	1.20259	0.913761	1.06037	1.19251	0.945077	0.86224		33	24.6	23.9	25.4	24.1	24.6	25.5	23.4	24.2	25.9	23.9
35	1.14608	1.38915	1.49565	1.13531	1.2765	0.979681	1.12001	1.2398	1.03453	0.93398		35	24.8	24.1	25.6	23.8	24.9	25.6	23.8	24.5	26	23.8
37	1.26435	1.47406	1.5253	1.21333	1.40749	1.07903	1.19991	1.32865	1.1339	0.988444		37	25.2	24.3	25.7	24.1	25.3	25.8	24.2	24.7	26.1	23.9
39	1.38081	1.61031	1.62957	1.30505	1.53201	1.17774	1.30633	1.40986	1.25263	1.09098		39	25.5	24.4	25.9	24.5	25.6	26.1	24.3	24.9	26.3	24.5
41	1.48868	1.7385	1.73143	1.40296	1.55079	1.27361	1.39906	1.53295	1.29837	0.995768		41	25.6	24.8	26.3	24.8	25.5	26.3	24.1	25.2	26.6	24.8
43	1.5851	1.79808	1.81033	1.45672	1.63417	1.29882	1.50056	1.60746	1.39812	1.0509		43	25.8	25.1	26.6	25.2	25.7	26.5	24.3	25.3	26.9	25.1
45	1.69807	1.85873	1.85899	1.52785	1.72471	1.38361	1.58564	1.57898	1.45743	1.11582		45	25.9	25.2	26.8	25.4	25.9	26.7	24.5	25.5	26.9	25.4
47	1.76221	1.95352	1.91162	1.45078	1.76972	1.40802	1.57709	1.7741	1.41911	1.19084		47	26.2	25.3	26.9	25.7	26.2	26.9	24.8	25.8	27.1	25.5
49	1.8439	1.99875	1.99508	1.48619	1.74833	1.30093	1.55831	1.81312	1.41429	1.19195		49	26.5	25.6	27.1	25.9	26.5	27.4	25.2	26.2	27.3	25.5
	YK-2-69 (100 mg/kg)												YK-2-69 (100 mg/kg)
Time (Day)	Mouse 1	Mouse 2	Mouse 3	Mouse 4	Mouse 5	Mouse 6	Mouse 7	Mouse 8	Mouse 9	Mouse 10		Time (Day)	Mouse 1	Mouse 2	Mouse 3	Mouse 4	Mouse 5	Mouse 6	Mouse 7	Mouse 8	Mouse 9	Mouse 10
1	0.07367	0.09518	0.067933	0.08068	0.06639	0.074285	0.09804	0.069175	0.078278	0.077236		1	20.3	19.8	20.4	20.2	19.6	19.4	20.8	20.1	20.4	21
3	0.099491	0.131596	0.104178	0.113693	0.108321	0.097223	0.142425	0.13133	0.128889	0.114912		3	20.5	20.2	20.7	20.3	19.9	19.8	21.1	20.3	20.7	21.2
5	0.144836	0.243553	0.141244	0.18628	0.140316	0.136496	0.212579	0.175236	0.185294	0.154706		5	20.8	20.4	21.1	20.5	20.2	20.1	21.6	20.6	21	21.5
7	0.209249	0.33936	0.224025	0.244823	0.197844	0.212809	0.309946	0.23257	0.255658	0.200605		7	21.6	20.9	21.5	20.8	20.7	20.5	21.9	21	21.4	21.9
9	0.278134	0.449824	0.335484	0.37101	0.258202	0.292977	0.314344	0.298877	0.323935	0.267373		9	22.1	21.3	21.8	21.4	20.9	20.8	22.3	21.4	21.8	22.5
11	0.355202	0.548524	0.419044	0.447406	0.348421	0.355633	0.538	0.384433	0.437481	0.336029		11	22.5	21.4	22.2	21.8	21.3	20.9	22.7	21.6	22.1	22.8
13	0.423107	0.620816	0.486196	0.532624	0.402512	0.437987	0.641257	0.458406	0.497428	0.388828		13	22.8	21.6	22.5	22.1	21.7	21.2	23.1	21.9	22.5	23.2
15	0.493577	0.73618	0.566045	0.630052	0.484308	0.500649	0.760249	0.538075	0.638348	0.462459		15	23.2	21.9	22.8	22.4	21.9	21.6	23.5	22.3	22.7	23.4
17	0.586365	0.842158	0.655174	0.71511	0.548688	0.551939	0.86082	0.617081	0.700552	0.514547		17	23.6	22.2	23.1	22.7	22.2	21.9	23.8	22.6	23.1	23.7
19	0.624566	0.905279	0.707245	0.783331	0.612406	0.604073	0.903386	0.685741	0.758358	0.568488		19	23.8	22.3	23.4	22.9	22.5	22.1	24.1	22.9	23.3	23.8
21	0.676512	0.962995	0.794161	0.793435	0.622599	0.638459	0.826871	0.663206	0.844929	0.605685		21	24.3	22.9	23.6	23.3	22.7	22.5	24.2	23	23.9	24.2
23	0.741108	1.02789	0.855841	0.879094	0.661959	0.705837	0.906407	0.710797	0.919845	0.648811		23	24.7	23.3	23.9	23.6	23.1	22.8	24.6	23.3	24.3	24.5
25	0.81225	1.1324	0.837554	0.793655	0.653373	0.60225	0.808247	0.756025	1.01062	0.67487		25	25.1	23.6	24.3	23.9	23.5	23.2	24.9	23.8	24.7	24.8
27	0.869252	1.02741	0.67835	0.802451	0.712117	0.624259	0.876096	0.779966	1.01083	0.682532		27	25.3	23.9	24.6	24.1	23.8	23.4	24.4	23.7	25	25.1
29	0.905828	1.06131	0.658488	0.811993	0.674207	0.653405	0.906452	0.846362	1.0144	0.675156		29	25.6	24.1	24.9	24.3	23.9	23.7	24.6	23.9	25.3	25.4
31	0.878275	1.14113	0.701741	0.809234	0.634141	0.716226	0.895896	0.971771	0.952706	0.652355		31	25.7	24.5	25.2	24.6	24.1	23.8	24.6	24.4	25.3	25.7
33	0.922383	1.20495	0.745421	0.862286	0.68682	0.773297	0.93107	1.00273	1.03956	0.699382		33	25.8	24.6	25.4	24.9	24.3	24.2	25	24.7	25.6	26
35	0.960018	1.25782	0.800554	0.906884	0.706038	0.826563	0.99927	1.07416	1.11048	0.725888		35	26.2	24.9	25.5	25.2	24.7	24.33	25.3	24.8	25.2	26.3
37	0.984898	1.32246	0.863091	0.920252	0.644549	0.864353	1.07285	1.15179	1.1772	0.811723		37	26.5	24.2	25.7	25.5	24.9	24.6	25.5	25.2	25.6	26.6
39	0.957019	1.30465	0.846148	0.945173	0.602481	0.766848	1.03163	1.21038	1.32216	0.811264		39	26.2	24.5	25.9	25.8	25.3	24.9	25.8	25.4	26	26.8
41	1.01021	1.36653	0.907292	0.995488	0.629117	0.776511	1.06344	1.25646	1.30437	0.85856		41	26.4	24.6	26.1	25.8	25.6	25.2	26.3	25.6	26	26.5
43	1.08061	1.42832	0.973627	1.06557	0.692372	0.814088	1.10483	1.30442	1.39314	0.901844		43	26.7	25	26.3	25.9	25.9	25.4	26.5	25.7	26.3	26.6
45	1.13705	1.53317	1.02953	1.10428	0.773404	0.851089	1.18391	1.29018	1.47504	0.918254		45	26.9	25.2	26.7	26.2	26.3	25.7	26.8	25.9	26.5	26.9
47	1.209	1.624	1.045	1.005	0.829	0.881	1.225	1.336	1.553	0.991		47	27.2	25.5	26.9	26.3	26.6	25.8	27.1	26	26.8	27.4
49	1.28936	1.71061	1.157	1.05469	0.882085	0.893688	1.29581	1.30319	1.66327	1.00444		49	27.5	25.8	27.1	26.6	26.9	26.1	27.3	26.2	27.1	27.1
	YK-2-69 (200 mg/kg)												YK-2-69 (200 mg/kg)
Time (Day)	Mouse 1	Mouse 2	Mouse 3	Mouse 4	Mouse 5	Mouse 6	Mouse 7	Mouse 8	Mouse 9	Mouse 10		Time (Day)	Mouse 1	Mouse 2	Mouse 3	Mouse 4	Mouse 5	Mouse 6	Mouse 7	Mouse 8	Mouse 9	Mouse 10
1	0.078617	0.072022	0.069146	0.079701	0.068675	0.072323	0.090451	0.0645	0.090963	0.078775		1	19.6	20.5	20.2	19.9	20.3	20.7	21.4	21	20.2	20
3	0.104475	0.104938	0.089735	0.116537	0.101075	0.100655	0.145265	0.088337	0.127181	0.111623		3	19.9	20.6	20.5	20.2	20.7	21	21.5	21.3	20.3	20.1
5	0.132275	0.148635	0.117932	0.156775	0.134254	0.14967	0.207359	0.118293	0.1702	0.148773		5	20.2	20.9	20.8	20.4	21.1	21.1	21.8	21.6	20.3	20.5
7	0.17765	0.201808	0.163114	0.240226	0.193689	0.210115	0.270467	0.15406	0.233129	0.211607		7	20.5	21.1	20.9	20.7	21.4	21.3	22.2	21.8	20.6	20.8
9	0.232807	0.245164	0.198911	0.31166	0.26466	0.288763	0.325486	0.195637	0.277913	0.268251		9	20.7	21.4	21.1	20.9	21.8	21.6	22.3	22.1	20.8	21.1
11	0.28282	0.297509	0.236044	0.367326	0.279472	0.335593	0.420301	0.240046	0.34669	0.317007		11	20.9	21.7	21.4	21.2	22.2	21.9	22.5	22.3	21.3	21.1
13	0.323701	0.351959	0.274615	0.442684	0.319745	0.385677	0.466671	0.261001	0.418575	0.369031		13	21.1	22	21.7	21.5	22.5	22.2	22.9	22.6	21.4	21.3
15	0.364796	0.394598	0.320861	0.488327	0.352707	0.45152	0.534347	0.304047	0.45558	0.411778		15	21.3	22.2	21.9	21.6	22.8	22.3	23.2	22.8	21.6	21.7
17	0.398666	0.453809	0.35586	0.538146	0.398109	0.499058	0.597384	0.352679	0.530324	0.455063		17	21.6	22.4	22.1	21.9	23.1	22.7	23.5	23.1	21.9	22
19	0.435045	0.476167	0.363597	0.552484	0.409459	0.503747	0.65795	0.388496	0.583856	0.499199		19	21.9	22.6	22.2	22.1	23.4	22.9	23.8	23.4	22.2	22.5
21	0.406183	0.492595	0.377487	0.594543	0.395622	0.512759	0.687114	0.383576	0.644549	0.489355		21	22.2	22.9	22.6	22.3	23.7	23.3	24.2	23.1	22.1	22.8
23	0.396874	0.519096	0.367284	0.652918	0.418035	0.591452	0.735564	0.415834	0.681704	0.535739		23	22.3	22.2	23.1	22.6	24	23.74	24.5	23.3	22.5	23.1
25	0.366503	0.491756	0.340314	0.654476	0.422187	0.636897	0.666218	0.393914	0.72541	0.614157		25	22.6	22.4	23	22.2	23.7	23.3	24.7	23.6	22.2	23.4
27	0.330649	0.441343	0.324825	0.609633	0.357305	0.663486	0.617541	0.425146	0.816335	0.667258		27	22.9	22.6	23.3	22.4	24	23.7	25.1	23.8	22.3	23.7
29	0.29353	0.452219	0.322459	0.522488	0.348782	0.674009	0.56634	0.414774	0.760974	0.669195		29	23.2	22.9	23.6	22.7	24.2	23.9	25.2	24.3	22.6	23.9
31	0.308283	0.476716	0.317258	0.472847	0.372945	0.682858	0.567225	0.452999	0.797103	0.670801		31	23.5	23.3	23.9	22.9	24.5	24.1	25.3	24.6	22.9	24.3
33	0.316094	0.501472	0.326128	0.505932	0.397377	0.640892	0.508127	0.479359	0.746118	0.628233		33	23.7	23.6	24.2	23.1	24.8	24.6	25.5	24.5	23.3	24.7
35	0.278235	0.441763	0.309048	0.54095	0.366941	0.600136	0.47479	0.509913	0.766555	0.62573		35	23.8	23.9	24.5	23.3	25.1	24.8	25.6	24.5	23.6	24.9
37	0.28296	0.448451	0.29331	0.589611	0.359541	0.514492	0.436539	0.460007	0.676597	0.668177		37	24.3	24.2	24.8	23.7	25.5	25.2	25.9	24.8	23.9	25.3
39	0.296571	0.439268	0.27986	0.633588	0.404005	0.498925	0.416745	0.446008	0.656275	0.62857		39	24.6	24.5	25.2	23.9	25.8	25.5	26.3	25.1	24.3	25.7
41	0.280189	0.457705	0.249602	0.596657	0.366064	0.505628	0.368288	0.482361	0.707564	0.5881		41	24.8	24.9	25.3	24.3	26.1	25.4	26.5	25.5	24.6	25.9
43	0.263091	0.411137	0.281818	0.524407	0.337672	0.540847	0.388049	0.464316	0.669939	0.619178		43	25.1	25	25.3	24.8	26.2	25.6	26.7	25.7	24.8	26.2
45	0.245814	0.390937	0.273778	0.481187	0.308317	0.521857	0.376222	0.456042	0.622132	0.590786		45	25.3	25.2	25.7	25.1	26.4	25.9	26.9	25.8	25.2	26.5
47	0.228614	0.346938	0.283356	0.460402	0.275331	0.392084	0.34492	0.475715	0.648201	0.631635		47	25.6	25.3	25.9	25.4	26.6	26.2	27.2	25.5	25.5	26.7
49	0.215502	0.314069	0.313679	0.447446	0.245055	0.380517	0.346652	0.434101	0.655722	0.592241		49	25.8	25.1	26.3	25.5	26.6	26.5	27.4	25.8	25.6	26.9
Fig. 7c
	Enzalutamide	Palbociclib	Low dose	High dose
Mouse 1	1.15	1.87	1.34	0.51
Mouse 2	1.34	2.14	1.32	0.47
Mouse 3	1.28	1.86	1.29	0.43
Mouse 4	1.42	2.29	1.36	0.45
Mouse 5	1.33	1.85	1.47	0.51
Mouse 6	1.5	1.63	1.24	0.62
Mouse 7	1.37	1.81	1.68	0.73
Mouse 8	1.08	1.69	1.73	0.69
Mouse 9	1.22	1.58	1.54	0.41
Mouse 10	1.16	1.63	1.49	0.62
Fig. 7g
Fig. 7f
	Positive rate ( % )
DU145	Vehicle	Enzalutamide	Palbociclib	Low dose	High dose
	44.22	30.71	31.83	20.24	15.32
	42.1	31.3	31.88	19.5	14.77
	43.1	29.1	31.79	21.1	16.1

## Sheet: Table 1
IV 1 mg/kg
Time（h）	Con.（ng/mL）			Mean	SD
	NO.1	NO.2	NO.3
0.033	1090	1120	712	974	227
0.083	811	959	574	781	194
0.25	560	611	402	524	109
0.5	399	480	383	421	52
1	265	355	310	310	45
2	209	199	175	194	17.5
4	97	96.9	91.7	95.2	3
6	57.8	63.9	64.4	62	3.7
8	43	45.3	36.2	41.5	4.7
12	19.8	16.4	14.4	16.9	2.7
PO 10 mg/kg
Time（h）	Con.（ng/mL）			Mean	SD
	NO.1	NO.2	NO.3
0.083	9.72	9.74	9.99	9.82	0.15
0.25	90.7	82.5	106	93.07	11.93
0.5	210	228	221	220	9.07
1	386	437	376	400	32.72
2	600	729	559	629	88.71
4	684	695	609	663	46.8
6	685	538	544	589	83.19
8	507	435	507	483	41.57
12	309	220	279	269	45.28
24	67.9	38.4	66	57.43	16.51

## Sheet: Fig.S2
Fig. S2a				Fig. S2b
DYRK2	Relative mRNA levels				Colony formation
	DU145	22Rv1			DU145	22Rv1
shNC	1	1		shNC	160	1650
	1	1.04			90	1910
	1	0.97			120	1830
shDYRK2	0.31	0.33		shDYRK2	15	157
	0.33	0.31			12	169
	0.31	0.36			10	148
Fig. S2c				Fig. S2d
	Cell migration				Cell invasion
	DU145	22Rv1			DU145	22Rv1
shNC	2700	3390		shNC	4800	2630
	3000	3580			4900	3050
	2850	3020			5000	2940
shDYRK2	40	297		shDYRK2	600	87
	70	276			700	69
	100	250			750	92
Fig. S2e
	shNC group									shDYRK2 group
Time (Day)	Mouse 1	Mouse 2	Mouse 3	Mouse 4	Mouse 5	Mouse 6			Time (Day)	Mouse 1	Mouse 2	Mouse 3	Mouse 4	Mouse 5	Mouse 6	Mouse 7	Mouse 8	Mouse 9	Mouse 10
1	20.2	20.5	20	19.8	20.4	20.1			1	20	19.5	20.7	20.3	19.6	20.8	20.4	20.1	20.4	19.9
3	20.6	20.7	20.3	20.2	20.7	20.5			3	20.3	19.8	21	20.5	19.8	21.2	20.6	20.4	20.5	20.2
5	20.9	21.1	20.5	20.5	21.1	20.7			5	20.5	19.9	21.2	20.7	20.2	21.5	20.9	20.7	20.6	20.5
7	21.2	21.3	20.8	20.7	21.4	20.9			7	20.7	20.2	21.5	20.9	20.3	21.8	21.1	20.9	20.8	20.6
9	21.6	21.7	21.1	20.9	21.7	21.2			9	20.9	20.5	21.7	21.1	20.6	22.1	21.4	21.3	20.9	20.9
11	21.9	22.1	21.3	21.2	22	21.3			11	21.3	20.8	22.1	21.5	20.9	22.4	21.6	21.7	21.1	21.3
13	22.2	22.4	21.6	21.4	22.3	21.6			13	21.7	21.1	22.5	21.6	20.9	22.8	21.8	22.2	21.4	21.6
15	22.2	22.4	21.6	21.7	22.5	21.9			15	22.1	21.6	22.8	21.9	21.3	23.2	22.1	22.4	21.6	21.9
17	22.5	22.7	21.9	22	22.8	22.3			17	22.4	21.9	23.3	22.2	21.6	23.5	22.4	22.7	21.8	22.3
19	22.8	23.1	22.3	22.4	23.2	22.6			19	22.7	22.3	23.8	22.6	21.9	23.8	22.7	23.1	22.2	22.7
21	23.1	23.5	22.6	22.7	23.3	22.9			21	23.3	22.7	24.4	22.9	22.2	24.3	22.9	23.6	22.5	23.1
23	23.4	23.8	22.9	23	23.6	23.1			23	23.9	22.9	24.6	23.4	22.5	24.6	23.3	23.9	22.7	23.5
25	23.7	24.2	23.1	23.5	23.9	23.4			25	24.3	23.2	24.9	23.8	22.7	24.7	23.6	24.2	22.9	23.8
27	24.1	24.5	23.4	23.8	24.3	23.6			27	24.8	23.6	24.3	24.1	22.9	25.1	23.8	24.5	23.3	24.2
29	24.4	24.8	23.6	24.1	24.9	23.9			29	25.1	23.8	24.4	24.5	23.2	24.3	23.9	24.8	23.6	24.4
									31	25.5	24.2	24.7	24.8	23.6	24.6	24.1	25.2	23.9	24.6
									33	25.7	24.5	24.9	25.2	23.9	25	24.3	25.5	24.3	25.1
									35	25.8	24.3	25.3	25.5	24.2	25.2	24.8	25.6	24.5	25.3
									37	26.2	24.7	25.5	25.8	24.5	25.1	25.2	25.9	24.8	25.6
									39	26.5	25.1	25.8	26.2	24.9	25.3	25.5	26.2	24.6	25.9
									41	26.7	25.3	26.2	26.5	25.1	25.7	25.6	26.4	24.8	26.1
									43	26.8	25.4	26.3	26.8	25.2	25.9	25.7	26.5	25.2	26.3
									45	26.9	25.8	26.5	26.3	25.5	26.1	25.9	26.8	25.5	26.7
									47	27.2	26.1	26.6	26.5	25.2	26.6	26.2	27.3	26	26.8
									49	27	26.4	26.8	26.2	25.5	26.9	26.6	27.5	26.1	26.6
Fig. S2g									Fig. S2h
DU145	Positive rate ( % )									shNC group
	shNC	shDYRK2							Time (Day)	Mouse 1	Mouse 2	Mouse 3	Mouse 4	Mouse 5	Mouse 6
	40.1	28.05							1	0.022	0.025	0.017	0.017	0.019	0.028
	39.8	27.4							3	0.035	0.043	0.031	0.033	0.033	0.045
	38.1	29.1							5	0.054	0.071	0.043	0.048	0.055	0.066
									7	0.079	0.104	0.066	0.068	0.07	0.092
									9	0.106	0.144	0.091	0.104	0.101	0.141
									11	0.14	0.198	0.119	0.137	0.127	0.192
									13	0.182	0.247	0.154	0.172	0.154	0.234
									15	0.244	0.352	0.229	0.227	0.212	0.336
									17	0.326	0.436	0.294	0.296	0.279	0.402
									19	0.38	0.492	0.348	0.355	0.334	0.559
Fig. S2i
	shNC group									shDYRK2 group
Time (Day)	Mouse 1	Mouse 2	Mouse 3	Mouse 4	Mouse 5	Mouse 6			Time (Day)	Mouse 1	Mouse 2	Mouse 3	Mouse 4	Mouse 5	Mouse 6	Mouse 7	Mouse 8
1	19.2	20.1	19.3	18.7	19.5	19.1			1	18.9	19.3	18.7	19.4	18.9	19.8	19.6	18.6
3	19.5	20.4	19.3	18.9	19.8	19.2			3	19.2	19.5	18.9	19.7	19.1	20.2	19.8	18.9
5	19.8	20.7	19.5	19.3	20.2	19.6			5	19.4	19.8	19.2	20.1	19.3	20.4	19.9	19.3
7	20.2	21.1	19.8	19.6	20.5	19.7			7	19.6	20.1	19.3	20.4	19.5	20.8	20.1	19.6
9	20.5	21.4	20.1	19.9	20.7	19.9			9	19.8	20.3	19.5	20.6	19.7	21.1	20.2	19.8
11	20.8	21.6	20.3	20.2	21.1	20.2			11	20.2	20.7	19.6	20.9	19.9	21.4	20.5	20.1
13	21.1	22	20.6	20.4	21.3	20.3			13	20.4	20.8	19.9	21.2	20.2	21.5	20.3	20.6
15	21.6	22.3	20.9	20.8	21.5	20.7			15	20.8	21.2	20.2	21.5	20.3	21.9	20.8	21.1
17	21.9	22.6	21.3	21.1	21.8	21.2			17	21.2	21.5	20.7	21.9	20.6	22.2	21.1	21.5
19	22.3	22.9	21.7	21.6	22.4	21.5			19	21.6	21.9	21.1	22.4	21.1	22.5	21.6	21.9

## Sheet: Fig.S4
Figure S4.DYRK2 kinase IC50 values of 16-27
Compound 16				Compound 17				Compound 18				Compound 19
Conc.(µM)	% Inhibition			Conc.(µM)	% Inhibition			Conc.(µM)	% Inhibition			Conc.(µM)	% Inhibition
10	76.88	77.29		10	59.44	60.62		10	93.92	94.11		10	28.03	26.16
3.33333	73.62	73.48		3.33333	57.59	58.92		3.33333	88.25	88.49		3.33333	1.8	-0.24
1.11111	68.61	68.6		1.11111	46.96	48.09		1.11111	75.08	75.32		1.11111	8.33	6.04
0.37037	64.17	63.31		0.37037	36.63	37.11		0.37037	55.96	58.36		0.37037	1.52	-0.1
0.123457	47.25	48.52		0.123457	18.11	18.48		0.123457	36.41	36.98		0.123457	0.35	0.01
0.0411523	23.13	26.26		0.0411523	8.33	9.25		0.0411523	18.98	21.24		0.0411523	-8.54	-12.22
0.0137174	6.53	8.22		0.0137174	0.53	0.54		0.0137174	9.69	12.1		0.0137174	-12.62	-14.01
0.00457247	1.68	3.59		0.00457247	-0.11	-0.23		0.00457247	-2.27	-2.27		0.00457247	-8.64	-11.9
0.00152416	-2.64	1.62		0.00152416	-0.44	-0.45		0.00152416	-1.56	-1.56		0.00152416	-4.33	-7.82
0.000508053	0.29	3.35		0.000508053	-1.98	-2.03		0.000508053	-3.69	-3.69		0.000508053	-1.87	-5.39
Compound 20				Compound 21				Compound 22				Compound 23
Conc.(µM)	% Inhibition			Conc.(µM)	% Inhibition			Conc.(µM)	% Inhibition			Conc.(µM)	% Inhibition
10	98.19	98.38		10	96.61	95.74		10	87.24	87.41		10	96.21	96.21
3.33333	96.56	96.96		3.33333	95.27	94.5		3.33333	76.24	75.98		3.33333	95.78	95.78
1.11111	95.73	95.22		1.11111	86.86	88.57		1.11111	58.54	58.8		1.11111	92.15	92.15
0.37037	86.67	88.67		0.37037	73.95	75.73		0.37037	35.11	35.11		0.37037	84.9	84.9
0.123457	77.02	75.01		0.123457	55.41	56.81		0.123457	24.99	26.76		0.123457	70.39	70.45
0.0411523	49.45	53.02		0.0411523	36.72	38.81		0.0411523	13.15	13.15		0.0411523	55.88	56.16
0.0137174	33.63	33.05		0.0137174	14.01	16.84		0.0137174	3.91	3.91		0.0137174	41.44	41.99
0.00457247	15.19	14.8		0.00457247	13.84	11.99		0.00457247	2.31	2.13		0.00457247	32.23	32.91
0.00152416	4.54	4.68		0.00152416	12.24	8.33		0.00152416	0.87	0.87		0.00152416	20.21	18.47
0.000508053	2.07	4.84		0.000508053	8.81	9.05		0.000508053	-2.89	0.87		0.000508053	9.2	9.47
Compound 24				Compound 25				Compound 26 (YK-2-69)				Compound 27
Conc.(µM)	% Inhibition			Conc.(µM)	% Inhibition			Conc.(µM)	% Inhibition			Conc.(µM)	% Inhibition
10	97.04	98.21		10	96.18	95.58		5	97.81	97.16		10	7.66	7.55
3.33333	95.03	94.68		3.33333	94.3	95.36		1.66667	97.34	98.11		3.33333	2.35	2.76
1.11111	92.05	90.57		1.11111	98.04	95.77		0.555556	96.75	96.77		1.11111	-1.2	-1.05
0.37037	86.14	85.34		0.37037	93.28	92.83		0.185185	94.14	93.18		0.37037	3.14	0.34
0.123457	73.02	75.45		0.123457	84.5	84.14		0.0617284	82.08	82.13		0.123457	2.56	-2.91
0.0411523	61.02	60.5		0.0411523	69.63	67.9		0.0205761	65.18	59.65		0.0411523	-2.71	-6.99
0.0137174	35.37	39.86		0.0137174	44.58	45.74		0.00685871	53.02	46.13		0.0137174	5.42	2.62
0.00457247	19.23	24.52		0.00457247	27.39	28.06		0.00228624	26.15	21.49		0.00457247	3.31	-4.82
0.00152416	4.62	14.25		0.00152416	14.01	17.49		0.000762079	2.89	7.1		0.00152416	1.6	1.48
0.000508053	2.2	10.58		0.000508053	4.24	12.86		0.000254026	3.76	3.73		0.000508053	-2.37	0.19

## Sheet: Fig.S5
	% Enzyme Activity (relative to DMSO controls)
	YK-2-69
Kinase:	Data 1	Data 2
ABL1	85.0285	84.1719
ABL2/ARG	91.148	88.7509
ACK1	100.906	95.0621
AKT1	98.2791	97.8089
AKT2	98.5978	96.2966
AKT3	88.2034	87.8586
ALK	98.7898	97.8607
ALK1/ACVRL1	105.51	100.959
ALK2/ACVR1	159.884	156.632
ALK3/BMPR1A	167.944	164.553
ALK4/ACVR1B	101.726	101.494
ALK5/TGFBR1	114.833	111.496
ALK6/BMPR1B	90.5323	89.0581
ARAF	90.6042	90.0026
ARK5/NUAK1	87.0775	86.461
ASK1/MAP3K5	105.588	99.8211
Aurora A	80.5579	77.4386
AURORA B	94.4576	93.5852
AURORA C	94.6574	94.2456
AXL	94.2838	91.7296
BLK	99.9518	98.3778
BMPR2	80.6838	76.2465
BMX/ETK	80.5728	80.2821
BRAF	95.1831	92.2361
BRK	97.6578	97.3715
BRSK1	94.0421	84.8023
BRSK2	96.3112	92.6625
BTK	90.261	87.5845
c-Kit	94.0548	93.159
c-MER	96.7711	96.5781
c-MET	79.7713	77.941
c-Src	99.7143	98.5941
CAMK1a	100.615	96.8825
CAMK1b	94.2133	93.3616
CAMK1d	84.3232	83.0708
CAMK1g	56.7752	53.7388
CAMK2a	37.5254	37.2947
CAMK2b	78.4981	78.257
CAMK2d	92.7826	92.5191
CAMK2g	85.9486	80.5628
CAMK4	101.41	98.3023
CAMKK1	95.7429	95.4986
CAMKK2	94.5772	94.1117
CDC7/DBF4	121.177	119.725
CDK1/cyclin A	115.842	109.867
CDK1/cyclin B	119.094	118.664
CDK1/cyclin E	102.833	99.2521
CDK14/cyclin Y (PFTK1)	116.348	115.112
CDK16/cyclin Y (PCTAIRE)	85.6702	84.244
CDK17/cyclin Y (PCTK2)	99.2027	93.891
CDK18/cyclin Y (PCTK3)	99.1229	96.6345
CDK19/cyclin C	59.4189	58.0542
CDK2/CYCLIN A	90.7937	87.8731
CDK2/Cyclin A1	80.2476	75.2559
CDK2/CYCLIN E	95.2954	94.8663
CDK2/cyclin E2	104.309	100.729
CDK2/cyclin O	78.9711	75.5179
CDK3/cyclin E	106.689	103.488
CDK3/cyclin E2	101.817	90.6684
CDK4/cyclin D1	6.12955	6.06078
CDK4/cyclin D3	11.1757	9.10013
CDK5/P25	92.1467	92.074
CDK5/p35	90.0198	89.4113
CDK6/cyclin D1	8.21355	8.02271
CDK6/cyclin D3	71.8822	67.0572
CDK7/cyclin H	99.1278	98.6943
CDK8/cyclin C	57.278	56.0669
CDK9/CYCLIN K	96.281	94.9692
CDK9/cyclin T1	90.7645	90.2832
CDK9/cyclin T2	96.7922	95.0815
CHK1	90.6087	88.7063
CHK2	97.6246	96.4444
CK1a1	81.9558	78.3724
CK1a1L	103.449	99.1761
CK1d	104.429	103.329
CK1epsilon	111.412	108.41
CK1g1	102.349	96.7335
CK1g2	92.1872	91.1275
CK1G3	114.345	110.207
CK2a	52.2752	48.1265
CK2a2	51.4173	51.1252
CLK3	80.4884	80.1008
COT1/MAP3K8	96.0713	90.9527
CSK	102.937	101.79
CTK/MATK	97.9752	97.4095
DAPK1	62.2373	60.493
DAPK2	89.1796	87.3063
DCAMKL1	112.235	104.956
DCAMKL2	107.871	107.394
DDR1	86.1751	85.8291
DDR2	103.433	98.85
DLK/MAP3K12	98.515	93.9168
DMPK	95.8286	94.8757
DMPK2	97.7449	97.031
DRAK1/STK17A	58.9607	57.6938
DYRK1/DYRK1A	61.3303	59.4919
DYRK1B	40.6813	39.5944
DYRK2	5.23151	3.75623
DYRK3	50.8855	48.7002
DYRK4	49.9591	51.3574
EGFR	109.509	108.126
EPHA1	108.559	108.32
EPHA2	102.659	101.617
EPHA3	95.1455	92.1369
EPHA4	70.1471	69.0933
EPHA5	97.7309	95.8506
EPHA6	103.94	93.6201
EPHA7	83.0109	82.6878
EPHA8	102.041	94.9583
EPHB1	94.0431	87.7633
EPHB2	102.42	102.078
EPHB3	112.308	110.746
EPHB4	106.312	101.122
ERBB2/HER2	100.491	98.7883
ERBB4/HER4	88.5292	85.5007
ERK1	100.818	93.7902
ERK2/MAPK1	100.827	94.0251
ERK5/MAPK7	103.505	103.08
ERK7/MAPK15	65.485	62.6751
ERN1/IRE1	89.2983	88.6288
ERN2/IRE2	88.476	88.0972
FAK/PTK2	95.9394	92.5421
FER	106.365	101.215
FES/FPS	85.3371	82.8742
FGFR1	76.5339	75.7411
FGFR2	86.2226	84.3776
FGFR3	93.9983	93.979
FGFR4	88.8837	86.7456
FGR	105.863	102.581
FLT1/VEGFR1	101.32	100.133
FLT3	92.6707	90.7597
FLT4/VEGFR3	75.2349	73.9221
FMS	94.4642	91.5299
FRK/PTK5	107.905	107.568
FYN	103.943	101.644
GCK/MAP4K2	96.008	89.502
GLK/MAP4K3	96.9425	93.55
GRK1	97.2521	96.7745
GRK2	113.369	111.802
GRK3	107.532	107.046
GRK4	95.0887	92.816
GRK5	105.65	104.704
GRK6	114.456	110.805
GRK7	102.141	102.124
GSK3a	42.2609	41.8926
GSK3b	60.7608	58.2979
Haspin	98.9999	91.0433
HCK	105.454	96.0641
HGK/MAP4K4	86.7633	80.4635
HIPK1	106.427	106.024
HIPK2	28.0506	27.2328
HIPK3	49.5684	47.9228
HIPK4	56.4451	56.1868
HPK1/MAP4K1	104.178	103.917
IGF1R	102.403	99.9085
IKKa/CHUK	77.1222	74.1824
IKKb/IKBKB	96.0031	94.8261
IKKe/IKBKE	98.5048	97.8318
IR	99.3989	98.0095
IRAK1	90.6378	90.5018
IRAK4	99.9909	96.9423
IRR/INSRR	91.7694	85.6824
ITK	117.899	109.493
JAK1	103.956	100.397
JAK2	101.213	93.2065
JAK3	111.004	104.935
JNK1	71.8449	70.8786
JNK2	83.8341	82.6434
JNK3	84.9594	83.7418
KDR/VEGFR2	88.5829	86.7111
KHS/MAP4K5	100.64	99.8059
KSR1	94.2811	93.1537
KSR2	92.9804	89.3829
LATS1	95.1745	93.8167
LATS2	96.2735	92.8752
LCK	100.741	100.696
LCK2/ICK	99.1857	94.2372
LIMK1	95.6729	94.3341
LIMK2	95.0322	93.5391
LKB1	111.268	110.179
LOK/STK10	97.8785	97.4791
LRRK2	71.983	71.4851
LYN	93.8652	90.6972
LYN B	102.769	100.489
MAK	71.6765	67.6263
MAPKAPK2	83.1662	81.5308
MAPKAPK3	115.896	113.131
MAPKAPK5/PRAK	98.5477	98.4774
MARK1	87.956	86.9011
MARK2/PAR-1Ba	83.2335	81.886
MARK3	103.308	101.498
MARK4	79.5462	79.1982
MAST3	88.1445	86.4715
MASTL	100.077	99.2413
MEK1	100.146	95.3624
MEK2	97.3619	89.448
MEK3	103.48	100.11
MEK5	96.3388	91.8785
MEKK1	99.7101	99.2351
MEKK2	112.678	106.112
MEKK3	106.215	104.993
MEKK6	110.774	104.53
MELK	100.823	96.232
MINK/MINK1	100.384	98.0786
MKK4	87.2501	86.7434
MKK6	89.4476	87.2745
MKK7	97.6536	97.4952
MLCK/MYLK	97.4867	92.6475
MLCK2/MYLK2	78.655	73.2764
MLK1/MAP3K9	110.745	108.957
MLK2/MAP3K10	81.6776	72.0233
MLK3/MAP3K11	97.0788	87.2302
MLK4	103.51	102.363
MNK1	89.6191	85.9694
MNK2	89.2246	89.0988
MRCKa/CDC42BPA	111.131	109.702
MRCKb/CDC42BPB	104.837	95.7991
MSK1/RPS6KA5	115.191	113.895
MSK2/RPS6KA4	96.2049	94.929
MSSK1/STK23	96.3338	94.3944
MST1/STK4	107.26	103.884
MST2/STK3	98.9438	97.2558
MST3/STK24	107.348	104.504
MST4	98.3748	82.8979
MUSK	89.1671	86.3016
MYLK3	85.8706	83.5774
MYLK4	44.6094	43.6092
MYO3A	102.876	100.641
MYO3b	106.303	101.168
NEK1	69.2467	69.0339
NEK11	115.793	86.8459
NEK2	94.1952	93.7408
NEK3	73.0981	70.8884
NEK4	112.274	108.302
NEK5	72.0723	68.6222
NEK6	102.518	101.362
NEK7	96.7429	96.0644
NEK9	105.425	101.757
NIM1	96.8857	96.3672
NLK	97.0225	93.9456
OSR1/OXSR1	89.1551	88.477
P38a/MAPK14	98.9962	95.5878
P38b/MAPK11	94.8854	93.4373
P38d/MAPK13	101.624	100.335
P38g	98.0702	97.2687
p70S6K/RPS6KB1	99.7369	97.8036
p70S6Kb/RPS6KB2	99.4057	98.2488
PAK1	89.1505	84.1896
PAK2	94.7139	93.8737
PAK3	159.757	157.846
PAK4	107.551	106.321
PAK5	101.442	101.009
PAK6	105.073	104.686
PASK	98.2686	95.6272
PBK/TOPK	108.072	106.139
PDGFRa	103.534	102.427
PDGFRb	97.5117	97.4616
PDK1/PDPK1	100.309	98.5256
PHKg1	89.419	82.345
PHKg2	97.9444	95.7019
PIM1	77.0549	73.0993
PIM2	90.3714	89.5778
PIM3	55.7872	54.8147
PKA	98.6752	95.1945
PKAcb	99.6565	99.5518
PKAcg	96.9112	94.5388
PKCa	79.9765	79.2911
PKCb1	100.841	96.2962
PKCb2	92.225	91.866
PKCd	70.8711	70.5824
PKCepsilon	91.2857	90.2304
PKCeta	76.9596	73.8923
PKCg	90.9294	90.8922
PKCiota	84.828	84.2339
PKCmu/PRKD1	89.5846	85.5084
PKCnu/PRKD3	75.5665	71.766
PKCtheta	102.661	100.789
PKCzeta	83.8026	83.6063
PKD2/PRKD2	80.8029	80.7378
PKG1a	92.1547	90.8503
PKG1b	114.438	107.54
PKG2/PRKG2	94.629	93.8153
PKMYT1	56.6145	51.6081
PKN1/PRK1	75.7165	71.7577
PKN2/PRK2	88.3999	85.8004
PKN3/PRK3	103.563	103.1
PLK1	114.624	112.76
PLK2	98.5455	92.684
PLK3	99.7282	96.8637
PLK4/SAK	72.5947	69.591
PRKX	95.0644	90.2532
PYK2	109.737	104.399
RAF1	106.293	105.09
RET	88.0745	87.2734
RIPK2	48.344	43.2923
RIPK3	102.093	98.6535
RIPK4	92.0144	88.906
RIPK5	110.619	109.247
ROCK1	92.7629	92.4432
ROCK2	93.2432	91.9507
RON/MST1R	89.4902	86.1331
ROS/ROS1	79.2582	74.7925
RSK1	101.871	98.5078
RSK2	74.4607	70.3393
RSK3	104.147	95.0874
RSK4	87.2131	86.2699
SBK1	103.044	100.178
SGK1	60.8652	60.1706
SGK2	97.4667	91.3694
SGK3/SGKL	95.5973	93.1397
SIK1	99.4762	98.5982
SIK2	95.585	93.04
SIK3	100.119	97.5948
SLK/STK2	94.5213	93.0621
SNARK/NUAK2	95.5699	95.0014
SNRK	95.445	94.4502
SRMS	80.7222	79.9805
SRPK1	91.7775	88.272
SRPK2	89.3504	86.5096
SSTK/TSSK6	107.226	104.612
STK16	57.5057	53.5299
STK21/CIT	95.1097	94.6665
STK22D/TSSK1	91.1897	88.2146
STK25/YSK1	101.943	101.007
STK32B/YANK2	102.762	92.4761
STK32C/YANK3	96.7876	95.0265
STK33	80.0602	77.5053
STK38/NDR1	85.5261	84.6354
STK38L/NDR2	95.428	92.7171
STK39/STLK3	39.853	39.8042
SYK	98.8837	95.7264
TAK1	103.493	103.424
TAOK1	108.231	103.295
TAOK2/TAO1	96.9895	93.8673
TAOK3/JIK	104.499	104.266
TBK1	93.1267	91.2005
TEC	106.907	100.828
TESK1	108.216	104.437
TESK2	98.1834	96.2734
TGFBR2	103.564	102.503
TIE2/TEK	87.6419	87.3792
TLK1	98.4036	96.9371
TLK2	91.3717	88.0121
TNIK	70.4562	69.0535
TNK1	95.3071	95.3004
TRKA	104.334	101.325
TRKB	88.5999	87.5861
TRKC	77.6471	75.9497
TSSK2	96.7034	94.7589
TSSK3/STK22C	94.5785	92.3562
TTBK1	97.3564	96.3396
TTBK2	113.594	111.06
TXK	95.556	94.321
TYK1/LTK	109.08	107.176
TYK2	89.1242	88.9401
TYRO3/SKY	96.5731	91.8134
ULK1	101.305	99.9303
ULK2	97.9201	95.9603
ULK3	97.1179	96.2377
VRK1	95.9195	87.8168
VRK2	93.1319	89.2995
WEE1	98.4709	95.0672
WNK1	116.911	108.195
WNK2	99.9258	97.5713
WNK3	98.8878	97.7401
YES/YES1	107.638	104.056
YSK4/MAP3K19	97.749	95.9992
ZAK/MLTK	107.476	105.294
ZAP70	87.7476	86.5679
ZIPK/DAPK3	67.1134	67.1094

[truncated: 6 more sheets: Fig.S6, Fig.S7, Fig.S8, Fig.S9, Fig.S10, Table S1]
